# Supplementary material for: Genetic admixture drives climate adaptation in the bank vole
Source: Commun Biol. 2024 Jul 15;7:863. doi: 10.1038/s42003-024-06549-z (PMC11251159; doi:10.1038/s42003-024-06549-z)
Supplement: Supplementary file 3 — Supplementary Data 1 [file 42003_2024_6549_MOESM3_ESM.xlsx]

## Sheet: parameter values
N	SNP ID	alpha (cline centre)	beta (cline slope)	alpha outlier	beta outlier
1	chr1:167145	-0.575809	-0.252394	NA	NA
2	chr1:356048	-0.0190555	0.0081729	NA	NA
3	chr1:582931	-0.0430445	-0.0469649	NA	NA
4	chr1:1127757	-0.455748	-0.139191	NA	NA
5	chr1:1218769	-0.133061	-0.0366519	NA	NA
6	chr1:1392203	-0.145519	-0.047822	NA	NA
7	chr1:1677172	-0.248681	-0.0861696	NA	NA
8	chr1:1748514	-0.168031	0.0247479	NA	NA
9	chr1:1773465	0.323055	0.0788321	NA	NA
10	chr1:1830308	-0.486048	0.462604	NA	NA
11	chr1:1851095	0.212106	0.168392	NA	NA
12	chr1:1908489	-0.981403	-0.0208521	"neg"	NA
13	chr1:1952295	1.09542	0.00880551	"pos"	NA
14	chr1:1971841	1.26859	0.0105406	"pos"	NA
15	chr1:2023895	-0.949697	0.638099	"neg"	NA
16	chr1:2105805	-0.80038	-0.0184457	NA	NA
17	chr1:2243476	1.04348	0.0880983	"pos"	NA
18	chr1:2312786	-0.15471	-0.0426084	NA	NA
19	chr1:2335293	-0.893749	0.0261781	"neg"	NA
20	chr1:2359949	-0.429681	-0.278524	NA	NA
21	chr1:2383794	0.069409	0.0181834	NA	NA
22	chr1:2400699	-0.514547	0.0983592	NA	NA
23	chr1:2438094	0.294462	0.0544663	NA	NA
24	chr1:2485473	0.436223	0.534127	"pos"	NA
25	chr1:2555583	-0.145551	-0.0553208	NA	NA
26	chr1:2567034	-0.311414	0.0238135	NA	NA
27	chr1:2581436	-1.21673	0.0240364	"neg"	NA
28	chr1:2611561	1.04976	0.0964687	"pos"	NA
29	chr1:2626253	0.412894	0.0736692	"pos"	NA
30	chr1:2647639	-0.389874	0.260826	NA	NA
31	chr1:2702117	0.0669001	0.455827	NA	NA
32	chr1:2743078	0.481864	0.0376431	NA	NA
33	chr1:2758439	1.29028	-0.0866949	"pos"	NA
34	chr1:2771035	0.816315	0.0344394	NA	NA
35	chr1:2799003	-0.0363833	0.108001	NA	NA
36	chr1:2822254	-0.919981	-0.0352483	"neg"	NA
37	chr1:2838599	-0.391802	0.0970108	NA	NA
38	chr1:2858918	-0.197678	-0.0108291	NA	NA
39	chr1:2869191	1.17482	0.0533308	"pos"	NA
40	chr1:2891136	-0.0524787	-0.0380439	NA	NA
41	chr1:2927608	-0.0323439	-0.00128846	NA	NA
42	chr1:3116398	-0.662188	-0.0216361	"neg"	NA
43	chr1:3143364	0.416738	-0.0180579	NA	NA
44	chr1:3156511	0.0171791	-0.0299213	NA	NA
45	chr1:3174996	1.17543	0.0578257	"pos"	NA
46	chr1:3187116	1.27263	0.0162751	"pos"	NA
47	chr1:3210076	-0.522301	0.0194763	NA	NA
48	chr1:3223018	0.449751	0.201113	NA	NA
49	chr1:3236800	-1.16451	-0.129569	"neg"	NA
50	chr1:3261378	0.633789	0.441515	"pos"	NA
51	chr1:3272381	0.492939	0.0158629	NA	NA
52	chr1:3302558	-0.753328	-0.0413196	"neg"	NA
53	chr1:3314847	0.312499	-0.417172	"pos"	NA
54	chr1:3336367	0.158759	-0.0413838	NA	NA
55	chr1:3362253	-1.56597	-0.11451	"neg"	NA
56	chr1:3380545	-1.27983	-0.132486	"neg"	NA
57	chr1:3416591	0.307503	0.00533963	NA	NA
58	chr1:3428606	-0.0549042	0.185258	NA	NA
59	chr1:3458121	-1.26704	-0.0226282	"neg"	NA
60	chr1:3476562	-0.158245	0.00718773	NA	NA
61	chr1:3495591	0.287247	0.119937	NA	NA
62	chr1:3514614	0.924686	0.160939	"pos"	NA
63	chr1:3532072	1.21677	0.0217258	"pos"	NA
64	chr1:3595165	0.366552	0.320721	NA	NA
65	chr1:3656043	0.146952	-0.135299	NA	NA
66	chr1:3676749	-0.340383	-0.0838903	NA	NA
67	chr1:3707542	1.28545	-0.0112269	"pos"	NA
68	chr1:3727202	-0.098069	-0.0326852	NA	NA
69	chr1:3744641	-0.123416	0.00222823	NA	NA
70	chr1:3818682	-0.647905	0.221237	NA	NA
71	chr1:3845273	-1.19753	-0.0464727	"neg"	NA
72	chr1:3857167	-0.422401	-0.397465	"neg"	NA
73	chr1:3877554	0.497868	-0.0139499	NA	NA
74	chr1:3899479	-0.150286	-0.0183872	NA	NA
75	chr1:3951587	-0.34355	-0.0975579	NA	NA
76	chr1:4026888	0.599204	0.0229866	NA	NA
77	chr1:4042363	-0.439199	0.0970735	NA	NA
78	chr1:4128241	-1.84466	-0.277538	"neg"	NA
79	chr1:4169320	-0.175515	-0.0545477	NA	NA
80	chr1:4185514	-0.083089	-0.0966701	NA	NA
81	chr1:4202574	-1.11092	-0.242721	"neg"	NA
82	chr1:4214057	0.112665	-0.0224633	NA	NA
83	chr1:4249384	1.06463	-0.017112	"pos"	NA
84	chr1:4306610	-0.11728	-0.0667748	NA	NA
85	chr1:4369033	0.0948018	-0.0138612	NA	NA
86	chr1:4397762	-0.034557	0.228113	NA	NA
87	chr1:4416337	1.18812	0.108121	"pos"	NA
88	chr1:4448556	-0.837876	0.0440851	"neg"	NA
89	chr1:4466787	-0.0943558	0.0111604	NA	NA
90	chr1:4520140	0.296262	0.00934446	NA	NA
91	chr1:4531571	0.159767	0.0479164	NA	NA
92	chr1:4543812	-0.479137	-0.446941	"neg"	NA
93	chr1:4582331	1.14372	0.00352341	"pos"	NA
94	chr1:4652384	0.545106	-0.161588	NA	NA
95	chr1:4678729	0.0382179	-0.0189918	NA	NA
96	chr1:4753403	-1.14959	0.052242	"neg"	NA
97	chr1:5070232	-1.17808	0.0432784	"neg"	NA
98	chr1:5173092	-0.790003	0.247926	"neg"	NA
99	chr1:5343657	0.367134	-0.0511152	NA	NA
100	chr1:5372216	-0.102055	0.0412455	NA	NA
101	chr1:5451223	-0.17822	0.824438	NA	"pos"
102	chr1:5521508	0.430819	-0.00721066	NA	NA
103	chr1:5546698	0.591527	-0.000458427	NA	NA
104	chr1:5592441	-0.525784	-0.109234	NA	NA
105	chr1:5608973	1.30285	0.00809896	"pos"	NA
106	chr1:5674408	-0.496856	-0.0828537	NA	NA
107	chr1:5711947	0.453829	0.0292525	NA	NA
108	chr1:5923223	-0.233379	-0.00135596	NA	NA
109	chr1:5990547	-0.503337	-0.358446	NA	NA
110	chr1:6020844	1.30639	0.0228299	"pos"	NA
111	chr1:6062164	0.963321	0.0754164	"pos"	NA
112	chr1:6113459	0.514697	-0.26429	"pos"	NA
113	chr1:6129017	-0.399499	-0.222288	NA	NA
114	chr1:6207847	0.432613	-0.137632	NA	NA
115	chr1:6218937	0.553111	0.211772	NA	NA
116	chr1:6260422	0.693614	0.11453	NA	NA
117	chr1:6284747	-0.0213577	-0.0432804	NA	NA
118	chr1:6307102	0.310914	-0.00510468	NA	NA
119	chr1:6326567	0.206755	-0.0485579	NA	NA
120	chr1:6716976	-0.586217	0.032453	NA	NA
121	chr1:6753359	1.29069	-0.0427014	"pos"	NA
122	chr1:6854322	-0.155666	-0.0257147	NA	NA
123	chr1:6890204	0.226869	-0.00349177	NA	NA
124	chr1:6964003	-0.0425881	-0.0573913	NA	NA
125	chr1:6992080	0.648218	-0.0340745	NA	NA
126	chr1:7102594	1.28974	0.0496395	"pos"	NA
127	chr1:7150385	-0.639315	0.0696159	NA	NA
128	chr1:7166494	-1.73801	-0.256531	"neg"	NA
129	chr1:7182364	-0.201373	-0.0527133	NA	NA
130	chr1:7205922	0.764339	0.0711264	NA	NA
131	chr1:7257550	0.797671	0.244447	"pos"	NA
132	chr1:7284813	0.126937	-0.396583	NA	NA
133	chr1:7304985	-1.54811	-0.206685	"neg"	NA
134	chr1:7329012	-0.43505	0.35192	NA	NA
135	chr1:7368966	0.168314	0.143075	NA	NA
136	chr1:7499655	0.219338	0.333612	NA	NA
137	chr1:7537856	1.07431	0.0596411	"pos"	NA
138	chr1:7557238	-0.162994	-0.0172081	NA	NA
139	chr1:7616725	1.07512	0.0324067	"pos"	NA
140	chr1:7639922	1.33306	-0.0201378	"pos"	NA
141	chr1:7652737	-0.500558	-0.419838	NA	NA
142	chr1:7665920	0.88888	0.118003	"pos"	NA
143	chr1:7721163	0.115751	-0.110429	NA	NA
144	chr1:7744613	-0.147984	-0.0858488	NA	NA
145	chr1:7764547	0.244305	0.00305452	NA	NA
146	chr1:7862306	0.580341	0.272038	NA	NA
147	chr1:7891191	-0.231286	-0.0333305	NA	NA
148	chr1:7908799	-0.224055	0.0711474	NA	NA
149	chr1:7956159	0.859419	0.235205	"pos"	NA
150	chr1:8011747	-0.167875	-0.0681587	NA	NA
151	chr1:8050348	0.909152	0.0633248	"pos"	NA
152	chr1:8063709	-0.313161	-0.0035502	NA	NA
153	chr1:8083370	0.129267	0.258711	NA	NA
154	chr1:8099984	-0.381109	-0.119359	NA	NA
155	chr1:8122440	-0.107706	0.0156547	NA	NA
156	chr1:8135764	-0.606466	0.0173747	NA	NA
157	chr1:8177870	-0.624019	0.092617	NA	NA
158	chr1:8201710	-0.372086	0.0797852	NA	NA
159	chr1:8252466	0.328585	0.0287539	NA	NA
160	chr1:8291654	-0.407919	0.317186	NA	NA
161	chr1:8334819	-0.118183	0.051424	NA	NA
162	chr1:8364006	0.477176	0.725832	"pos"	NA
163	chr1:8592425	0.81603	0.0839249	NA	NA
164	chr1:8603714	0.485374	0.0887227	NA	NA
165	chr1:8618835	0.51315	0.681527	"pos"	NA
166	chr1:8715233	-0.600446	0.123676	NA	NA
167	chr1:8729575	-0.00517549	-0.0313821	NA	NA
168	chr1:8790731	0.531126	-0.0358504	NA	NA
169	chr1:8829518	0.726629	-0.476239	"pos"	NA
170	chr1:8847841	0.306241	0.183575	NA	NA
171	chr1:8863358	-0.894475	0.0894879	"neg"	NA
172	chr1:8879370	-0.364576	-0.397108	NA	NA
173	chr1:8893380	-0.884586	0.119097	NA	NA
174	chr1:8989291	-0.790493	0.01354	NA	NA
175	chr1:9027961	-0.0592092	-0.0495692	NA	NA
176	chr1:9073760	0.57329	-0.041027	NA	NA
177	chr1:9113561	-0.3149	0.116812	NA	NA
178	chr1:9123900	-0.21418	-0.0265063	NA	NA
179	chr1:9217337	0.0320485	0.18293	NA	NA
180	chr1:9231725	-0.178148	-0.0221255	NA	NA
181	chr1:9274848	-0.376877	-0.0587374	NA	NA
182	chr1:9285466	0.856832	0.111379	NA	NA
183	chr1:9553713	0.000346797	0.35167	NA	NA
184	chr1:9575845	-0.0874135	-0.0308099	NA	NA
185	chr1:9632398	-0.192164	-0.0203146	NA	NA
186	chr1:9726030	0.684104	-0.084789	NA	NA
187	chr1:9767635	-0.229143	1.02906	NA	"pos"
188	chr1:9798448	-0.09141	-0.0149026	NA	NA
189	chr1:9861887	-0.203758	0.00738135	NA	NA
190	chr1:9906561	0.497079	-0.110273	NA	NA
191	chr1:9934937	0.251504	-0.0841724	NA	NA
192	chr1:9965709	-0.18126	0.149319	NA	NA
193	chr1:9987260	0.744453	0.0420138	"pos"	NA
194	chr1:10068811	-0.346093	-0.0266856	NA	NA
195	chr1:10081445	-0.597466	-0.404369	NA	NA
196	chr1:10108834	0.973007	0.119855	"pos"	NA
197	chr1:10128650	-0.235678	-0.0680051	NA	NA
198	chr1:10143686	1.07329	0.082215	"pos"	NA
199	chr1:10168324	-0.0327603	0.136264	NA	NA
200	chr1:10194973	0.488497	0.4164	NA	NA
201	chr1:10223008	0.370351	0.110258	NA	NA
202	chr1:10267896	-0.29259	-0.0815364	NA	NA
203	chr1:10292597	-0.706233	-0.0133531	NA	NA
204	chr1:10336995	1.0872	0.0876153	"pos"	NA
205	chr1:10492692	-0.0721898	0.0555993	NA	NA
206	chr1:10600020	-0.52367	-0.127132	NA	NA
207	chr1:10648655	-0.173921	-0.0515305	NA	NA
208	chr1:10723579	-0.370772	-0.0908759	NA	NA
209	chr1:10744535	0.857632	0.0349612	NA	NA
210	chr1:10928772	-0.18626	-0.0568757	NA	NA
211	chr1:10963001	0.480503	0.0296376	NA	NA
212	chr1:11140613	0.0218035	-0.00388427	NA	NA
213	chr1:11217205	0.456987	0.205412	"pos"	NA
214	chr1:11362425	0.204879	-0.0534594	NA	NA
215	chr1:11461877	0.066421	0.00553653	NA	NA
216	chr1:11767979	0.557972	0.0866464	NA	NA
217	chr1:11783143	0.239452	-0.0358686	NA	NA
218	chr1:11831903	0.126678	0.0362718	NA	NA
219	chr1:11911873	-0.0887492	-0.00744735	NA	NA
220	chr1:11929630	0.80238	-0.0290283	"pos"	NA
221	chr1:11954699	0.831345	0.01385	NA	NA
222	chr1:11992249	0.633562	0.062425	NA	NA
223	chr1:12129595	-0.856938	0.0796661	"neg"	NA
224	chr1:12141069	-1.0727	-0.0683728	"neg"	NA
225	chr1:12176756	-0.77743	0.151231	NA	NA
226	chr1:12312046	0.291017	-0.0547519	NA	NA
227	chr1:12392329	-0.102492	-0.468768	NA	NA
228	chr1:12447479	-0.218826	0.484637	NA	NA
229	chr1:12459799	0.563625	0.0982545	"pos"	NA
230	chr1:12479249	-1.08516	0.00679268	"neg"	NA
231	chr1:12533845	1.1931	0.0267027	"pos"	NA
232	chr1:12563080	0.321901	-0.0681743	NA	NA
233	chr1:12621251	-0.17258	0.26497	NA	NA
234	chr1:12818444	0.265641	0.0174373	NA	NA
235	chr1:13043741	0.509431	0.0523651	NA	NA
236	chr1:13290996	-0.196325	-0.0497271	NA	NA
237	chr1:13725360	-0.0826039	0.0112513	NA	NA
238	chr1:13743463	-0.261861	-0.0134407	NA	NA
239	chr1:13989088	0.00372792	-0.0661216	NA	NA
240	chr1:14068214	-0.657064	-0.100908	"neg"	NA
241	chr1:14171137	-0.933107	0.148496	"neg"	NA
242	chr1:14368019	0.760723	-0.189595	NA	NA
243	chr1:14437007	1.40962	0.00405155	"pos"	NA
244	chr1:14564638	-0.179728	0.0726185	NA	NA
245	chr1:14584559	-1.28504	-0.117155	"neg"	NA
246	chr1:14671127	0.0872842	-0.38479	NA	NA
247	chr1:14698186	0.144499	0.05421	NA	NA
248	chr1:14713132	0.588515	0.240458	NA	NA
249	chr1:14914163	0.300285	-0.17605	NA	NA
250	chr1:14925687	-0.15591	-0.161908	NA	NA
251	chr1:14936262	0.70244	0.239876	"pos"	NA
252	chr1:14968894	-0.186389	0.172762	NA	NA
253	chr1:14986223	-0.961927	-0.117141	"neg"	NA
254	chr1:15002095	-0.424234	0.00504106	NA	NA
255	chr1:15040787	-0.157982	-0.566225	NA	NA
256	chr1:15251952	-1.84278	-0.228303	"neg"	NA
257	chr1:15266707	1.00827	0.0644662	"pos"	NA
258	chr1:15300194	-0.163312	-0.0115015	NA	NA
259	chr1:15324716	1.04479	0.0216161	"pos"	NA
260	chr1:15367615	-0.721365	-0.05223	NA	NA
261	chr1:15398591	-0.396655	-0.190568	NA	NA
262	chr1:15436728	-0.0456691	0.0468608	NA	NA
263	chr1:15475379	-0.264574	-0.0504305	NA	NA
264	chr1:15507578	-1.24348	-0.11861	"neg"	NA
265	chr1:15554792	-0.0747247	0.00775766	NA	NA
266	chr1:15588849	0.217966	0.00591293	NA	NA
267	chr1:15640393	-0.126941	0.0102743	NA	NA
268	chr1:15689122	-1.48386	-0.138955	"neg"	NA
269	chr1:15703768	0.396195	0.15463	NA	NA
270	chr1:15739820	-0.490795	0.0872769	NA	NA
271	chr1:15751166	-0.467675	0.449958	"neg"	NA
272	chr1:15795821	-0.191679	-0.181779	NA	NA
273	chr1:15806629	-0.549496	-0.121135	NA	NA
274	chr1:15838764	-0.101325	-0.0464211	NA	NA
275	chr1:15849572	-0.457126	0.0529909	NA	NA
276	chr1:15875309	1.05138	0.0801515	"pos"	NA
277	chr1:15893632	-0.452231	0.337642	NA	NA
278	chr1:15906848	-0.967882	-0.0693036	NA	NA
279	chr1:15921300	-0.603334	0.0808543	NA	NA
280	chr1:15934548	-0.0829289	0.0388673	NA	NA
281	chr1:15948158	0.468564	0.0356631	NA	NA
282	chr1:15964489	-0.145983	-0.138198	NA	NA
283	chr1:15975797	0.523846	0.226016	"pos"	NA
284	chr1:15985812	-0.673013	-0.0701104	NA	NA
285	chr1:15999666	0.192317	0.106308	NA	NA
286	chr1:16013768	-0.157981	-0.0239368	NA	NA
287	chr1:16029750	-0.0662998	-0.0236179	NA	NA
288	chr1:16087067	0.694851	0.0504186	NA	NA
289	chr1:16102963	0.2547	0.0910612	NA	NA
290	chr1:16113360	-0.218364	-0.10211	NA	NA
291	chr1:16153961	0.267892	0.0538015	NA	NA
292	chr1:16168592	-0.529031	-0.0526781	NA	NA
293	chr1:16180103	0.0164186	-0.00488629	NA	NA
294	chr1:16200747	-0.42005	-0.0361577	NA	NA
295	chr1:16211168	-0.202572	-0.133658	NA	NA
296	chr1:16342349	-0.194382	-0.143908	NA	NA
297	chr1:16360218	-0.142331	-0.0834903	NA	NA
298	chr1:16432488	-0.659863	-0.051398	NA	NA
299	chr1:16443079	-0.110966	-0.072768	NA	NA
300	chr1:16455047	0.39959	0.0157809	NA	NA
301	chr1:16477908	0.113136	-0.0208469	NA	NA
302	chr1:16542789	-0.0818139	-0.0176157	NA	NA
303	chr1:16552844	-0.830351	0.210807	"neg"	NA
304	chr1:16564658	-0.474953	-0.118657	NA	NA
305	chr1:16586129	-0.023236	-0.0300032	NA	NA
306	chr1:16601347	-0.852522	-0.0259495	NA	NA
307	chr1:16636002	0.725399	0.223662	"pos"	NA
308	chr1:16651931	0.063692	0.032888	NA	NA
309	chr1:16800021	-0.13817	0.0178808	NA	NA
310	chr1:16830222	-0.0916842	0.00327546	NA	NA
311	chr1:16904722	-0.506774	0.0123905	NA	NA
312	chr1:16955918	-0.152872	0.0414898	NA	NA
313	chr1:17058893	0.802396	0.121358	"pos"	NA
314	chr1:17089727	-0.504344	0.00527197	NA	NA
315	chr1:17163472	0.189257	0.0841331	NA	NA
316	chr1:17202607	0.543777	0.0704722	NA	NA
317	chr1:17232084	-0.0807816	-0.0769005	NA	NA
318	chr1:17287822	0.0872889	-0.0103252	NA	NA
319	chr1:17335710	0.959521	0.0704134	"pos"	NA
320	chr1:17453211	0.0248176	-0.0571329	NA	NA
321	chr1:17667650	0.436434	-0.116402	NA	NA
322	chr1:17692848	1.15047	-0.0834304	"pos"	NA
323	chr1:17755470	-1.40909	-0.103138	"neg"	NA
324	chr1:17824297	-0.535625	0.064188	NA	NA
325	chr1:17843071	0.319789	-0.470018	NA	NA
326	chr1:17892772	-1.41944	-0.0991297	"neg"	NA
327	chr1:17954716	-0.944538	-0.219583	"neg"	NA
328	chr1:17972799	0.0180622	-0.0191687	NA	NA
329	chr1:18209716	-0.0675703	-0.0538352	NA	NA
330	chr1:18297201	-0.493976	-0.102919	NA	NA
331	chr1:18520952	-0.141662	-0.0283838	NA	NA
332	chr1:18620224	0.360858	-0.0285549	NA	NA
333	chr1:18977728	-0.0864374	0.071902	NA	NA
334	chr1:19093553	-0.156782	0.0221959	NA	NA
335	chr1:19198045	0.256635	-0.0586136	NA	NA
336	chr1:19392966	-0.480047	0.0194253	NA	NA
337	chr1:19578589	-0.327034	0.00370232	NA	NA
338	chr1:19753396	0.915215	0.0236236	NA	NA
339	chr1:19910022	-0.37929	0.17633	NA	NA
340	chr1:20068710	-0.23968	-0.0941772	NA	NA
341	chr1:20374053	-0.261849	-0.055858	NA	NA
342	chr1:20715542	-0.213529	-0.171046	NA	NA
343	chr1:20811806	-0.871042	0.301827	"neg"	NA
344	chr1:20854315	0.317976	-0.00759312	NA	NA
345	chr1:20898818	1.10344	0.0622335	"pos"	NA
346	chr1:21012402	-0.372583	0.942513	NA	"pos"
347	chr1:21125609	0.228159	-0.00271683	NA	NA
348	chr1:21248264	-0.486686	-0.159712	NA	NA
349	chr1:21278883	0.00710926	0.549907	NA	NA
350	chr1:21365813	0.814455	0.278723	"pos"	NA
351	chr1:21521917	0.0441733	0.143299	NA	NA
352	chr1:21636057	-0.38543	0.457601	NA	NA
353	chr1:22032293	1.23513	-0.000115494	"pos"	NA
354	chr1:22384157	-0.385913	-0.0725305	NA	NA
355	chr1:22412235	0.707208	0.0888021	NA	NA
356	chr1:22522237	0.484944	0.0175594	"pos"	NA
357	chr1:22588031	0.27256	0.228204	NA	NA
358	chr1:22637044	-0.21986	0.180884	NA	NA
359	chr1:22816562	-1.03164	0.0526659	"neg"	NA
360	chr1:23521441	-0.753027	-0.0798137	NA	NA
361	chr1:23876034	0.655615	-0.000865904	NA	NA
362	chr1:25294273	0.220975	-0.00896032	NA	NA
363	chr1:25541320	-0.821702	0.098984	"neg"	NA
364	chr1:26059844	-0.176183	-0.0408101	NA	NA
365	chr1:26087938	0.873335	0.0550243	"pos"	NA
366	chr1:26220333	0.929054	0.0827226	NA	NA
367	chr1:26237959	-0.189735	-0.108501	NA	NA
368	chr1:26254911	0.24437	0.0742481	NA	NA
369	chr1:26382498	0.00303694	-0.0338107	NA	NA
370	chr1:26394925	-0.158785	0.301464	NA	NA
371	chr1:26412445	0.636621	0.00916309	NA	NA
372	chr1:26433785	-0.047376	0.0953607	NA	NA
373	chr1:26463305	-0.573455	0.380697	NA	NA
374	chr1:26473316	0.68029	-0.426825	"pos"	NA
375	chr1:26486236	-0.360325	-0.0730343	NA	NA
376	chr1:26602507	-1.60849	-0.155955	"neg"	NA
377	chr1:26642557	-0.490559	-0.0733707	NA	NA
378	chr1:26740025	-0.435828	-0.430396	"neg"	NA
379	chr1:26754254	-0.356311	-0.0543969	NA	NA
380	chr1:26816171	-0.196811	-0.099074	NA	NA
381	chr1:26940232	0.117653	0.404025	NA	NA
382	chr1:27040160	0.328838	0.0476009	NA	NA
383	chr1:27052228	0.268811	0.0697169	NA	NA
384	chr1:27119013	-0.177372	-0.00984555	NA	NA
385	chr1:27162836	-0.266376	-0.0590367	NA	NA
386	chr1:27192082	0.11753	0.294671	NA	NA
387	chr1:27208444	-0.217245	0.0859894	NA	NA
388	chr1:27364001	-0.122326	0.0203856	NA	NA
389	chr1:27393621	-0.239888	0.186264	NA	NA
390	chr1:27427419	0.685553	0.0395964	NA	NA
391	chr1:27568284	0.00261859	-0.0640646	NA	NA
392	chr1:27643509	-0.240447	-0.0778422	NA	NA
393	chr1:27759950	-0.120322	-0.147764	NA	NA
394	chr1:27879052	0.43661	0.166096	NA	NA
395	chr1:27930157	0.392615	0.261519	NA	NA
396	chr1:28002539	0.189289	-0.0567325	NA	NA
397	chr1:28034745	0.744274	0.0588767	NA	NA
398	chr1:28086481	-0.138648	0.00303404	NA	NA
399	chr1:28138619	-0.422823	0.00529919	NA	NA
400	chr1:28185285	0.110228	-0.035742	NA	NA
401	chr1:28572435	1.05815	0.140492	"pos"	NA
402	chr1:28933172	-0.442529	-0.327437	NA	NA
403	chr1:29008495	1.39931	-0.0214473	"pos"	NA
404	chr1:29050251	-0.0168051	-0.14006	NA	NA
405	chr1:29213637	0.15351	-0.0140857	NA	NA
406	chr1:29240126	0.0434498	0.263982	NA	NA
407	chr1:29316948	-0.885345	0.282008	"neg"	NA
408	chr1:29344241	-0.26979	-0.0761254	NA	NA
409	chr1:29435005	-0.135043	-0.0812241	NA	NA
410	chr1:29672513	-0.281846	0.544446	NA	NA
411	chr1:29729335	1.17178	-0.046101	"pos"	NA
412	chr1:29767625	-0.196505	0.00594085	NA	NA
413	chr1:29844566	1.07719	0.0745606	"pos"	NA
414	chr1:30168496	-0.159455	-0.0463938	NA	NA
415	chr1:30371759	0.0112089	-0.0139052	NA	NA
416	chr1:30518129	-0.956565	-0.0205733	NA	NA
417	chr1:30531115	-0.198847	0.0308028	NA	NA
418	chr1:30613960	0.396875	0.0199831	NA	NA
419	chr1:30696951	0.858834	0.0421029	NA	NA
420	chr1:30824308	-0.33244	-0.340154	NA	NA
421	chr1:31140068	-0.192705	-0.0476586	NA	NA
422	chr1:31272450	0.00192093	-0.0278507	NA	NA
423	chr1:31291028	-1.55415	-0.153313	"neg"	NA
424	chr1:31320275	-0.0919521	-0.0657261	NA	NA
425	chr1:31364767	-0.171866	-0.0233031	NA	NA
426	chr1:31390627	-0.766896	-0.158531	NA	NA
427	chr1:31405812	0.639613	0.0383475	NA	NA
428	chr1:31417369	-0.498302	-0.255059	NA	NA
429	chr1:31827962	-0.20519	0.0188495	NA	NA
430	chr1:31943779	-0.160211	-0.0366158	NA	NA
431	chr1:32051891	-0.132121	-0.0584912	NA	NA
432	chr1:32129311	-0.174374	-0.0200903	NA	NA
433	chr1:32207889	-0.0781286	0.013898	NA	NA
434	chr1:32262083	0.148654	0.0253637	NA	NA
435	chr1:32466598	-0.931289	-0.136499	NA	NA
436	chr1:32689146	0.282759	0.1224	NA	NA
437	chr1:32738870	-0.5106	-0.0872238	NA	NA
438	chr1:32766846	0.177365	0.0264772	NA	NA
439	chr1:32822778	-0.182755	-0.0694065	NA	NA
440	chr1:32874938	-0.490024	-0.0435161	NA	NA
441	chr1:33052458	-1.31092	-0.0446646	"neg"	NA
442	chr1:33160032	-0.44961	-0.0136117	NA	NA
443	chr1:33493069	0.434514	-0.112141	NA	NA
444	chr1:33996624	-0.136725	-0.484683	NA	NA
445	chr1:34260579	-0.457878	-0.0404455	NA	NA
446	chr1:34908188	0.772054	0.0586907	NA	NA
447	chr1:35648852	-0.44573	-0.314041	NA	NA
448	chr1:35997175	-0.485464	-0.0571702	NA	NA
449	chr1:36049322	-1.56463	-0.0794602	"neg"	NA
450	chr1:36310347	-1.24394	-0.0624224	"neg"	NA
451	chr1:36572806	0.283625	-0.0482655	NA	NA
452	chr1:36906730	-0.108685	-0.0212592	NA	NA
453	chr1:37148300	-0.142878	-0.0863976	NA	NA
454	chr1:37459784	0.774177	-0.0161197	"pos"	NA
455	chr1:37567954	-0.255264	-0.13513	NA	NA
456	chr1:37647481	0.0295963	0.19833	NA	NA
457	chr1:37896713	0.0375678	-0.0636671	NA	NA
458	chr1:37915445	-0.281843	-0.0701235	NA	NA
459	chr1:38217880	1.01183	0.0300021	NA	NA
460	chr1:38446128	0.0369264	-0.07092	NA	NA
461	chr1:38658289	0.109593	-0.00200921	NA	NA
462	chr1:38848168	-0.206749	-0.207336	NA	NA
463	chr1:38960264	-0.130599	-0.0400732	NA	NA
464	chr1:39085476	-0.190383	-0.0602827	NA	NA
465	chr1:39261134	-0.0217477	0.0353562	NA	NA
466	chr1:39280176	0.0738377	0.0345718	NA	NA
467	chr1:39385465	0.255006	0.150864	NA	NA
468	chr1:39397114	-0.561692	0.0999935	"neg"	NA
469	chr1:40735631	-0.998415	-0.0643596	"neg"	NA
470	chr1:40983956	0.179721	0.0185847	NA	NA
471	chr1:41458218	-0.195155	-0.0226592	NA	NA
472	chr1:41607628	-0.137811	-0.0664828	NA	NA
473	chr1:42153548	-0.393845	-0.0215567	NA	NA
474	chr1:42549457	-0.903407	-0.0520204	NA	NA
475	chr1:42837800	-0.188525	-0.0656107	NA	NA
476	chr1:43382449	1.29705	0.00392952	"pos"	NA
477	chr1:43409828	-0.121717	-0.0202214	NA	NA
478	chr1:43449153	0.600417	0.32323	"pos"	NA
479	chr1:43589342	-0.125057	-0.0421882	NA	NA
480	chr1:43726226	0.117814	-0.130735	NA	NA
481	chr1:43868987	0.67985	0.13169	NA	NA
482	chr1:43906351	0.496089	-0.00406528	NA	NA
483	chr1:44127971	-0.0106019	0.0160292	NA	NA
484	chr1:44636048	-0.138106	-0.0387502	NA	NA
485	chr1:44690577	0.939882	0.119812	"pos"	NA
486	chr1:44807404	1.24289	-0.0324606	"pos"	NA
487	chr1:44921261	-0.282505	-0.0782016	NA	NA
488	chr1:45369598	0.317908	0.0382681	NA	NA
489	chr1:45403232	-0.714521	-0.0833762	NA	NA
490	chr1:45440352	-0.147901	-0.0544507	NA	NA
491	chr1:45642575	0.192152	0.0245991	NA	NA
492	chr1:45678840	-0.125401	-0.021626	NA	NA
493	chr1:45765417	0.00474549	-0.055207	NA	NA
494	chr1:45822407	-0.409646	-0.0701532	NA	NA
495	chr1:45843590	-1.10543	0.158279	"neg"	NA
496	chr1:45965874	0.0438394	-0.0654616	NA	NA
497	chr1:46013152	-0.0521038	-0.0971799	NA	NA
498	chr1:46025919	0.967457	0.156843	"pos"	NA
499	chr1:46068143	-0.0232093	-0.025585	NA	NA
500	chr1:46102644	-0.255118	-0.0734941	NA	NA
501	chr1:46392517	0.395742	0.0443824	NA	NA
502	chr1:46539195	0.0630999	0.19156	NA	NA
503	chr1:46641177	0.864573	0.0573189	NA	NA
504	chr1:47844532	0.190267	0.0200408	NA	NA
505	chr1:47954738	-0.216361	-0.0452855	NA	NA
506	chr1:48037078	-0.227238	-0.0390549	NA	NA
507	chr1:48131586	-0.120354	-0.0285622	NA	NA
508	chr1:48187260	0.0615092	0.0345677	NA	NA
509	chr1:48561846	-0.210353	-0.00806878	NA	NA
510	chr1:48588316	-0.242255	0.0102976	NA	NA
511	chr1:48712850	0.732917	0.107992	NA	NA
512	chr1:49302567	-0.205881	-0.0292246	NA	NA
513	chr1:49452968	-0.482901	0.0237647	NA	NA
514	chr1:49708298	0.560499	0.153489	NA	NA
515	chr1:49861379	-0.4064	-0.30302	NA	NA
516	chr1:49906034	-0.506746	0.182938	NA	NA
517	chr1:49987610	0.643925	-0.135496	"pos"	NA
518	chr1:50073744	-0.826527	0.268689	"neg"	NA
519	chr1:50156082	1.15753	0.0787246	"pos"	NA
520	chr1:50178904	0.86007	0.0608323	NA	NA
521	chr1:50220715	0.146295	-0.473391	NA	NA
522	chr1:50246754	0.978398	0.110775	"pos"	NA
523	chr1:50297009	1.06282	0.01626	"pos"	NA
524	chr1:50317140	0.451375	0.186885	"pos"	NA
525	chr1:50676844	0.0167489	-0.031756	NA	NA
526	chr1:50731315	-0.105979	0.000788019	NA	NA
527	chr1:50810596	0.436638	0.05166	NA	NA
528	chr1:50968781	-0.162485	-0.06204	NA	NA
529	chr1:51034205	0.508438	-0.00996244	NA	NA
530	chr1:51052713	0.170061	-0.0398662	NA	NA
531	chr1:51274627	0.181509	0.00452431	NA	NA
532	chr1:51290589	1.06758	0.053322	"pos"	NA
533	chr1:51308294	1.26651	0.0267895	"pos"	NA
534	chr1:51337333	-0.118417	-0.0313584	NA	NA
535	chr1:51359124	-0.179771	-0.101229	NA	NA
536	chr1:51369973	0.401411	0.0210049	NA	NA
537	chr1:51385793	0.425483	0.0111622	NA	NA
538	chr1:51407585	1.28648	-0.0018009	"pos"	NA
539	chr1:51492278	-0.501745	0.574227	NA	NA
540	chr1:51589378	-0.00945903	0.33582	NA	NA
541	chr1:51670852	0.319077	0.0251723	NA	NA
542	chr1:51682684	-0.0165392	-0.0594788	NA	NA
543	chr1:51709066	0.766798	0.0652123	NA	NA
544	chr1:51835099	-0.0802376	-0.0295336	NA	NA
545	chr1:51852096	-0.758703	0.069034	NA	NA
546	chr1:51906762	-0.520135	0.00655253	NA	NA
547	chr1:51953160	-0.152732	-0.0491816	NA	NA
548	chr1:52020065	0.158488	-0.258796	NA	NA
549	chr1:52047269	-0.0530453	-0.0153004	NA	NA
550	chr1:52139692	-0.0577296	-0.0264909	NA	NA
551	chr1:52221980	-0.887841	0.0553205	"neg"	NA
552	chr1:52239008	1.01882	0.087915	"pos"	NA
553	chr1:52250031	0.0546429	0.0426005	NA	NA
554	chr1:52269681	0.292848	0.265069	NA	NA
555	chr1:52287688	-0.227536	-0.0819203	NA	NA
556	chr1:52315273	0.410639	0.0271787	NA	NA
557	chr1:52357464	-0.282446	-0.0642734	NA	NA
558	chr1:52458633	1.31063	-0.0088579	"pos"	NA
559	chr1:52535285	-0.39055	-0.0099582	NA	NA
560	chr1:52580284	0.108349	0.267291	NA	NA
561	chr1:52599060	0.220156	0.000639004	NA	NA
562	chr1:52612796	0.386619	-0.151896	NA	NA
563	chr1:52630954	-0.356559	0.0517346	NA	NA
564	chr1:52681361	0.32722	-0.104907	NA	NA
565	chr1:52715281	-0.265154	-0.00482981	NA	NA
566	chr1:52729568	-0.315296	-0.21376	NA	NA
567	chr1:52748087	0.391237	0.305731	NA	NA
568	chr1:52758525	0.449544	-0.346885	"pos"	NA
569	chr1:52780457	-0.64872	0.0750477	NA	NA
570	chr1:52860735	-0.190419	-0.0970225	NA	NA
571	chr1:52898525	-1.06509	0.0754361	"neg"	NA
572	chr1:52941084	0.385314	0.472989	"pos"	NA
573	chr1:52971205	-0.840253	0.000183046	NA	NA
574	chr1:53022794	-1.0098	0.0963957	"neg"	NA
575	chr1:53060320	0.0261398	-0.028722	NA	NA
576	chr1:53132715	1.26402	-0.104971	"pos"	NA
577	chr1:53161411	-0.239141	-0.206179	NA	NA
578	chr1:53182354	0.225205	-0.056859	NA	NA
579	chr1:53257958	0.225579	-0.0686378	NA	NA
580	chr1:53269874	-0.248781	0.0636425	NA	NA
581	chr1:53282732	0.335554	-0.0646703	NA	NA
582	chr1:53436290	0.227882	-0.00467174	NA	NA
583	chr1:53490220	0.767656	0.0331885	NA	NA
584	chr1:53513443	0.134347	0.0376929	NA	NA
585	chr1:53530630	-0.759977	0.122734	NA	NA
586	chr1:53612023	-0.924341	0.0823403	"neg"	NA
587	chr1:53628278	0.594041	-0.0359577	NA	NA
588	chr1:53714772	-0.105202	-0.0143331	NA	NA
589	chr1:53750826	-0.234357	-0.00679846	NA	NA
590	chr1:54092012	0.472378	0.03994	NA	NA
591	chr1:54146928	0.733966	-0.372821	"pos"	NA
592	chr1:54239037	-0.16762	0.000321522	NA	NA
593	chr1:54288454	0.728092	0.102004	NA	NA
594	chr1:54327692	-0.0193167	-0.0107618	NA	NA
595	chr1:54396204	-0.429845	-0.0812105	NA	NA
596	chr1:54419099	-0.452652	-0.206997	"neg"	NA
597	chr1:54501861	1.04975	0.0400425	NA	NA
598	chr1:54551290	-1.68901	-0.205043	"neg"	NA
599	chr1:54684446	0.04245	-0.154182	NA	NA
600	chr1:54747848	-0.115378	-0.0286988	NA	NA
601	chr1:54785361	-0.0884762	-0.00205488	NA	NA
602	chr1:55002557	0.102466	-0.0245687	NA	NA
603	chr1:55112838	-1.39225	-0.0933754	"neg"	NA
604	chr1:55173951	0.571125	0.197232	NA	NA
605	chr1:55509607	-0.174636	-0.0346382	NA	NA
606	chr1:55566755	-0.239876	-0.0156263	NA	NA
607	chr1:55587307	-0.793415	0.0552164	"neg"	NA
608	chr1:55676882	0.667057	0.129865	"pos"	NA
609	chr1:55707715	-0.0432104	-0.111039	NA	NA
610	chr1:55726466	0.306648	0.0863872	NA	NA
611	chr1:55743050	0.027861	-0.0980835	NA	NA
612	chr1:55962145	-0.851403	0.0804476	NA	NA
613	chr1:56007177	-0.111683	-0.0674332	NA	NA
614	chr1:56031283	-0.0631012	-0.00490709	NA	NA
615	chr1:56179785	-0.110001	-0.056258	NA	NA
616	chr1:56245073	-0.0998662	-0.0383998	NA	NA
617	chr1:56294503	-0.964718	0.029301	"neg"	NA
618	chr1:56494075	-0.0312987	0.144622	NA	NA
619	chr1:56570532	-0.0653423	-0.0158555	NA	NA
620	chr1:56781898	-0.326716	-0.194788	NA	NA
621	chr1:56917983	0.226302	-0.0487796	NA	NA
622	chr1:57106020	-1.05976	-0.020435	"neg"	NA
623	chr1:57233729	-0.287299	-0.0972304	NA	NA
624	chr1:57279237	-0.383623	-0.0117667	NA	NA
625	chr1:57348250	0.110583	-0.0319021	NA	NA
626	chr1:57587162	0.0476717	-0.164011	NA	NA
627	chr1:57610231	0.908768	0.0404349	"pos"	NA
628	chr1:57783734	-0.0590316	-0.00913763	NA	NA
629	chr1:57930661	-0.529239	-0.0746806	NA	NA
630	chr1:58074513	-0.290617	-0.0215102	NA	NA
631	chr1:58178874	-1.50453	-0.114585	"neg"	NA
632	chr1:58818551	-0.120805	-0.0419454	NA	NA
633	chr1:59455059	-0.134945	-0.0296494	NA	NA
634	chr1:59486326	-0.443009	-0.0443435	NA	NA
635	chr1:59725729	-0.52219	-0.253344	"neg"	NA
636	chr1:60158219	-0.0580032	-0.00436541	NA	NA
637	chr1:60273410	0.14151	-0.000271611	NA	NA
638	chr1:60391949	1.32502	-0.0200324	"pos"	NA
639	chr1:60732146	-0.415071	-0.0507681	NA	NA
640	chr1:61077295	0.00706112	0.0752624	NA	NA
641	chr1:61101794	0.223015	-0.00393572	NA	NA
642	chr1:61128186	-0.0676236	-0.00235697	NA	NA
643	chr1:61422444	-0.50079	-0.0345725	NA	NA
644	chr1:61527576	-0.360583	-0.00519584	NA	NA
645	chr1:61540172	-0.0155638	0.00629202	NA	NA
646	chr1:61589239	0.315721	0.0984981	NA	NA
647	chr1:61722479	0.0462865	-0.0178378	NA	NA
648	chr1:61743197	-0.423743	0.275772	NA	NA
649	chr1:61791404	-0.621957	-0.163306	NA	NA
650	chr1:61873064	-0.154686	-0.0204983	NA	NA
651	chr1:61941014	-0.207357	-0.0212301	NA	NA
652	chr1:61983166	-0.123136	-0.0515239	NA	NA
653	chr1:62114971	-0.392883	-0.042851	NA	NA
654	chr1:62198351	-0.0913745	-0.0107547	NA	NA
655	chr1:62222879	-0.0603791	-0.0402034	NA	NA
656	chr1:62342977	0.541904	0.0460265	NA	NA
657	chr1:62385345	-0.226882	-0.108167	NA	NA
658	chr1:62463992	-0.155508	-0.103853	NA	NA
659	chr1:62581814	-0.0894681	-0.0217782	NA	NA
660	chr1:62608310	0.562376	0.193	"pos"	NA
661	chr1:62745805	-0.215997	-0.00195475	NA	NA
662	chr1:62764543	-0.342368	-0.0717988	NA	NA
663	chr1:62795668	-0.226694	-0.0550341	NA	NA
664	chr1:62871608	0.912135	0.0565886	"pos"	NA
665	chr1:62898345	0.49291	-0.0962822	NA	NA
666	chr1:62952182	-1.06644	-0.0881242	NA	NA
667	chr1:62987569	0.0769702	-0.160239	NA	NA
668	chr1:63046445	-0.258105	-0.00689854	NA	NA
669	chr1:63073938	0.109999	-0.0215294	NA	NA
670	chr1:63120557	0.901152	0.115166	"pos"	NA
671	chr1:63247303	-0.254171	-0.0647584	NA	NA
672	chr1:63266614	-0.479749	-0.00217448	NA	NA
673	chr1:63365169	-0.184306	-0.0590954	NA	NA
674	chr1:63402363	-0.100357	-0.0825692	NA	NA
675	chr1:63457432	0.111058	-0.0197551	NA	NA
676	chr1:63472621	-0.622307	-0.0924508	NA	NA
677	chr1:63514206	0.34114	0.0157907	NA	NA
678	chr1:63568013	-1.3901	-0.11466	"neg"	NA
679	chr1:63702176	-0.01987	-0.00311983	NA	NA
680	chr1:63844932	0.583293	0.0674652	"pos"	NA
681	chr1:63855195	-0.752649	-0.00422359	NA	NA
682	chr1:63903031	0.0202455	0.0677882	NA	NA
683	chr1:63915267	-0.0914759	-0.00636907	NA	NA
684	chr1:63973135	0.531515	-0.572347	"pos"	NA
685	chr1:63983251	-0.170686	-0.0411789	NA	NA
686	chr1:64028057	-0.817245	-0.0927718	"neg"	NA
687	chr1:64039563	-0.366541	-0.0185577	NA	NA
688	chr1:64201241	0.174569	-0.0518467	NA	NA
689	chr1:64329048	-0.291064	-0.0456746	NA	NA
690	chr1:64369466	1.10352	0.0373989	"pos"	NA
691	chr1:64388556	-0.55541	0.00479935	NA	NA
692	chr1:64421474	0.607199	0.0391319	NA	NA
693	chr1:64449857	-0.0109124	-0.0223722	NA	NA
694	chr1:64478483	-0.0868756	0.0070849	NA	NA
695	chr1:64502837	-0.114609	-0.0273023	NA	NA
696	chr1:64654076	-0.357735	-0.0510082	NA	NA
697	chr1:64705903	-0.304585	-0.0239812	NA	NA
698	chr1:64783974	-0.1534	-0.0692196	NA	NA
699	chr1:64835690	-0.493038	0.000351495	NA	NA
700	chr1:64865695	0.316581	-0.0862143	NA	NA
701	chr1:64909701	-0.16874	-0.0475075	NA	NA
702	chr1:64921841	-0.104423	-0.0339784	NA	NA
703	chr1:64963409	0.116517	0.0127156	NA	NA
704	chr1:64984953	-0.406668	0.123596	NA	NA
705	chr1:65035983	-0.315146	-0.106406	NA	NA
706	chr1:65054866	0.192166	-0.113534	NA	NA
707	chr1:65068570	-0.0282691	-0.0260676	NA	NA
708	chr1:65080743	0.00373857	0.0430243	NA	NA
709	chr1:65162471	-0.1798	-0.0978653	NA	NA
710	chr1:65210210	1.30671	0.00343535	"pos"	NA
711	chr1:65244054	-0.182169	-0.00736654	NA	NA
712	chr1:65302452	1.2662	-0.0135922	"pos"	NA
713	chr1:65316988	0.0268327	-0.00894018	NA	NA
714	chr1:65329026	-0.0756138	0.0288046	NA	NA
715	chr1:65351251	0.550447	0.0710882	NA	NA
716	chr1:65419484	-0.258737	-0.024477	NA	NA
717	chr1:65454618	-0.092059	0.0288635	NA	NA
718	chr1:65518467	-0.0115407	-0.0250745	NA	NA
719	chr1:65827126	-0.0203649	-0.0317774	NA	NA
720	chr1:65906276	1.28975	-0.014816	"pos"	NA
721	chr1:66069469	0.100874	-0.043825	NA	NA
722	chr1:66082963	0.446962	0.128993	NA	NA
723	chr1:66093542	-0.191686	-0.066553	NA	NA
724	chr1:66431178	0.10522	-0.0881371	NA	NA
725	chr1:66461285	0.975733	0.00226317	"pos"	NA
726	chr1:66489266	-0.264579	0.0276159	NA	NA
727	chr1:66752493	-0.954771	-0.0509069	NA	NA
728	chr1:66776957	0.364329	0.0611747	NA	NA
729	chr1:66810723	0.346921	-0.0989099	NA	NA
730	chr1:66860601	-0.0991974	-0.0349648	NA	NA
731	chr1:66881666	0.253654	-0.0239364	NA	NA
732	chr1:66902072	-0.600517	0.00126623	NA	NA
733	chr1:67108749	-0.204604	-0.112047	NA	NA
734	chr1:67247668	-0.750861	-0.0214646	NA	NA
735	chr1:67469242	-0.023807	0.0249178	NA	NA
736	chr1:67509845	-0.165448	-0.00198328	NA	NA
737	chr1:67547942	-0.885619	0.290303	"neg"	NA
738	chr1:67687638	-1.46214	-0.0729541	"neg"	NA
739	chr1:67733719	0.154188	0.172668	NA	NA
740	chr1:67865266	-0.293858	0.0729023	NA	NA
741	chr1:67876325	-0.342689	0.837867	"neg"	"pos"
742	chr1:67971752	-0.142475	0.0615583	NA	NA
743	chr1:68040102	0.586772	0.0502215	NA	NA
744	chr1:68074214	0.234572	0.580961	NA	NA
745	chr1:68139478	-0.739044	0.0668336	NA	NA
746	chr1:68210806	-1.23811	-0.123245	"neg"	NA
747	chr1:68228500	0.155129	-0.00561884	NA	NA
748	chr1:68329588	-0.640225	0.376274	"neg"	NA
749	chr1:68392733	-0.0542663	0.461682	NA	NA
750	chr1:68408642	0.422032	-0.0115803	NA	NA
751	chr1:68425394	-0.144151	-0.0267871	NA	NA
752	chr1:68483745	-0.658817	-0.0645134	NA	NA
753	chr1:68517946	-0.0598471	-0.0416039	NA	NA
754	chr1:68571064	-0.286966	0.0116753	NA	NA
755	chr1:68663690	1.27364	0.0387431	"pos"	NA
756	chr1:68796924	0.391293	0.0485033	NA	NA
757	chr1:68809056	0.672042	0.137964	NA	NA
758	chr1:68849842	-1.27465	0.0212974	"neg"	NA
759	chr1:68939124	0.0404858	-0.0039074	NA	NA
760	chr1:69070565	-0.323614	0.0776263	NA	NA
761	chr1:69114941	-0.734612	0.536414	"neg"	NA
762	chr1:69204244	-0.164709	-0.0938745	NA	NA
763	chr1:69252521	0.228681	0.209864	NA	NA
764	chr1:69276954	-0.609773	0.126641	NA	NA
765	chr1:69336779	-0.407058	0.0785055	NA	NA
766	chr1:69356024	0.466844	-0.0135084	NA	NA
767	chr1:69382505	0.990495	-0.0159205	NA	NA
768	chr1:69442157	-0.207368	-0.0783291	NA	NA
769	chr1:69473592	0.722931	0.061681	NA	NA
770	chr1:69538085	-0.647009	-0.0478921	NA	NA
771	chr1:69594986	-0.443158	-0.0811349	NA	NA
772	chr1:69654216	-0.229268	0.0493697	NA	NA
773	chr1:69791856	0.119564	-0.0756313	NA	NA
774	chr1:69805357	0.141437	-0.021834	NA	NA
775	chr1:69932815	0.103305	0.205963	NA	NA
776	chr1:69968898	0.406883	0.373161	NA	NA
777	chr1:70015323	0.528791	-0.121955	"pos"	NA
778	chr1:70076775	-0.0593586	-0.157677	NA	NA
779	chr1:70092464	-1.70075	-0.229879	"neg"	NA
780	chr1:70441810	0.304029	-0.007796	NA	NA
781	chr1:70483299	0.0035647	-0.0578333	NA	NA
782	chr1:70506003	-0.157237	-0.0157736	NA	NA
783	chr1:70545052	0.76268	0.195194	NA	NA
784	chr1:70618063	-0.0116033	0.149916	NA	NA
785	chr1:70649235	-0.175759	-0.072442	NA	NA
786	chr1:70659586	-0.0871506	-0.118146	NA	NA
787	chr1:70698190	1.10645	0.0111329	"pos"	NA
788	chr1:70800053	-1.00763	-0.0155009	"neg"	NA
789	chr1:70877797	-0.426036	-0.0959343	NA	NA
790	chr1:70894258	-0.315735	-0.211245	NA	NA
791	chr1:70981631	-0.0659821	-0.0382011	NA	NA
792	chr1:71015181	1.11281	-0.0275984	"pos"	NA
793	chr1:71028442	-0.0997358	-0.0511977	NA	NA
794	chr1:71048425	0.424295	-0.101301	NA	NA
795	chr1:71064204	-0.0621261	-0.150161	NA	NA
796	chr1:71086867	-0.0817793	0.00858733	NA	NA
797	chr1:71243011	0.644518	0.178342	"pos"	NA
798	chr1:71309184	-0.203278	-0.0452968	NA	NA
799	chr1:71516271	1.06145	0.0586302	"pos"	NA
800	chr1:71556104	0.280449	-0.00664214	NA	NA
801	chr1:71582219	0.182271	-0.1901	NA	NA
802	chr1:71677703	-0.648589	-0.187414	"neg"	NA
803	chr1:71695294	0.74269	-0.0734898	NA	NA
804	chr1:71735492	0.213825	-0.056738	NA	NA
805	chr1:71764471	0.97149	0.0843462	"pos"	NA
806	chr1:71797472	0.27729	0.05861	NA	NA
807	chr1:71823411	0.0226822	-0.0404047	NA	NA
808	chr1:71841785	-0.56201	-0.159186	NA	NA
809	chr1:71909018	-0.31543	-0.0755107	NA	NA
810	chr1:71939344	0.559012	0.0464352	NA	NA
811	chr1:71966135	1.36857	0.0137229	"pos"	NA
812	chr1:71987794	0.29202	-0.0478228	NA	NA
813	chr1:72049517	-0.561756	0.0285734	NA	NA
814	chr1:72114081	0.462638	0.00240992	NA	NA
815	chr1:72157847	0.0725205	-0.129466	NA	NA
816	chr1:72223248	0.955364	0.159396	"pos"	NA
817	chr1:72369256	-0.99347	-0.079634	"neg"	NA
818	chr1:72409967	-1.18237	0.102946	"neg"	NA
819	chr1:72461534	-0.261028	-0.0540692	NA	NA
820	chr1:72577176	0.00323883	0.303507	NA	NA
821	chr1:72665278	0.154171	-0.00661685	NA	NA
822	chr1:72720136	-0.223806	0.441496	NA	NA
823	chr1:72747594	-0.0728735	-0.0110701	NA	NA
824	chr1:72767760	-0.131694	-0.00150696	NA	NA
825	chr1:72814250	-1.08869	0.131403	"neg"	NA
826	chr1:72857639	-0.470968	-0.174358	"neg"	NA
827	chr1:72956958	0.502059	0.171597	NA	NA
828	chr1:72987702	-0.96207	0.041106	"neg"	NA
829	chr1:73054980	-0.456817	0.0647765	NA	NA
830	chr1:73105031	-1.20425	-0.111131	"neg"	NA
831	chr1:73164486	0.798723	-0.0115751	NA	NA
832	chr1:73187236	0.407817	-0.105389	NA	NA
833	chr1:73242047	0.369147	0.0170216	NA	NA
834	chr1:73282898	0.571714	0.0365166	NA	NA
835	chr1:73336125	1.05301	-0.00363421	"pos"	NA
836	chr1:73411705	0.717043	0.003793	NA	NA
837	chr1:73440224	-0.0858668	-0.00788611	NA	NA
838	chr1:73459028	0.23153	-0.0248727	NA	NA
839	chr1:73472407	-0.351478	-0.0806632	NA	NA
840	chr1:73530690	0.5241	-0.0166043	NA	NA
841	chr1:73545949	-0.594507	0.00131488	NA	NA
842	chr1:73562862	0.515215	0.0280872	NA	NA
843	chr1:73577153	-0.678262	-0.0567798	NA	NA
844	chr1:73607171	0.4535	-0.0295521	NA	NA
845	chr1:73628102	-0.184308	-0.0759933	NA	NA
846	chr1:73640726	-0.309106	0.137363	NA	NA
847	chr1:73654252	0.908918	0.144916	"pos"	NA
848	chr1:73666835	-0.378021	0.0360307	NA	NA
849	chr1:73685000	0.104429	0.0064068	NA	NA
850	chr1:73703101	-0.0939109	-0.00310633	NA	NA
851	chr1:73717336	-0.101011	-0.0649495	NA	NA
852	chr1:73727916	-0.0800257	-0.120924	NA	NA
853	chr1:73748929	0.462481	0.379393	"pos"	NA
854	chr1:73767025	-0.099258	-0.0349824	NA	NA
855	chr1:73785761	-0.269071	0.0841432	NA	NA
856	chr1:73827111	0.121465	-0.0347072	NA	NA
857	chr1:73837348	-0.367583	-0.0438852	NA	NA
858	chr1:73910421	-0.360084	-0.0521315	NA	NA
859	chr1:73980104	-0.495941	-0.0511219	NA	NA
860	chr1:73998436	-0.0671785	-0.0181706	NA	NA
861	chr1:74012127	0.385177	0.178946	NA	NA
862	chr1:74101570	-1.16184	0.0532012	"neg"	NA
863	chr1:74157759	0.941867	0.145477	"pos"	NA
864	chr1:74173071	0.101457	0.114008	NA	NA
865	chr1:74194749	0.649978	-0.019632	"pos"	NA
866	chr1:74211083	1.05178	0.0671279	"pos"	NA
867	chr1:74259605	0.025298	-0.0321097	NA	NA
868	chr1:74279517	-0.196542	-0.034846	NA	NA
869	chr1:74329025	1.09998	0.07489	"pos"	NA
870	chr1:74353433	-0.0372197	-0.10817	NA	NA
871	chr1:74379568	0.0183316	0.0164321	NA	NA
872	chr1:74408479	0.830774	0.21837	"pos"	NA
873	chr1:74427242	-1.19351	0.00842569	"neg"	NA
874	chr1:74443057	0.134341	-0.032924	NA	NA
875	chr1:74484074	-0.485861	0.131842	NA	NA
876	chr1:74609121	0.65644	0.0472168	NA	NA
877	chr1:74620897	-0.464316	-0.0315501	NA	NA
878	chr1:74690815	0.658405	-0.0164312	NA	NA
879	chr1:74738480	-1.20823	-0.195334	"neg"	NA
880	chr1:74837032	1.4312	-0.00602247	"pos"	NA
881	chr1:74913012	-0.830875	0.0128267	NA	NA
882	chr1:74938436	-0.153682	-0.0102434	NA	NA
883	chr1:74984377	-0.511423	-0.103315	NA	NA
884	chr1:75028888	0.325193	0.120004	NA	NA
885	chr1:75059850	0.193126	0.414476	NA	NA
886	chr1:75093027	0.0588776	-0.00583128	NA	NA
887	chr1:75103459	-0.198215	-0.0586778	NA	NA
888	chr1:75142838	-0.255818	0.00700723	NA	NA
889	chr1:75158567	1.15249	0.0283492	"pos"	NA
890	chr1:75174566	-0.0301617	-0.0282906	NA	NA
891	chr1:75229896	-0.164629	-0.0502597	NA	NA
892	chr1:75254261	0.441337	0.137611	NA	NA
893	chr1:75284017	0.210908	0.0334171	NA	NA
894	chr1:75304591	-0.260244	-0.0559858	NA	NA
895	chr1:75317209	-0.0636083	-0.0101674	NA	NA
896	chr1:75350897	-0.017227	-0.094601	NA	NA
897	chr1:75384441	-0.167246	-0.0567445	NA	NA
898	chr1:75396635	1.25492	0.0434257	"pos"	NA
899	chr1:75451236	0.132512	-0.46924	NA	NA
900	chr1:75462935	-0.276994	-0.0811376	NA	NA
901	chr1:75474370	0.699989	0.0731793	NA	NA
902	chr1:75500286	0.109566	-0.00714318	NA	NA
903	chr1:75521755	-0.319454	0.0264789	NA	NA
904	chr1:75533452	-0.485167	-0.489961	NA	NA
905	chr1:75544425	-0.780762	-0.0392264	NA	NA
906	chr1:75569368	0.179776	0.0298717	NA	NA
907	chr1:75633973	-1.25081	-0.0132048	"neg"	NA
908	chr1:75657817	-0.90956	-0.0922754	NA	NA
909	chr1:75709262	-0.68596	-0.135994	"neg"	NA
910	chr1:75726404	-0.195636	-0.0488522	NA	NA
911	chr1:75836266	0.891146	-0.0153132	NA	NA
912	chr1:75849109	-0.523855	-0.30889	NA	NA
913	chr1:75868174	1.35227	-0.0310051	"pos"	NA
914	chr1:75880169	-0.309046	-0.00123313	NA	NA
915	chr1:75928379	0.15465	-0.0560519	NA	NA
916	chr1:75991986	-0.80799	0.26648	"neg"	NA
917	chr1:76082961	0.127283	0.00167503	NA	NA
918	chr1:76125137	-1.13236	0.175953	"neg"	NA
919	chr1:76175565	-0.478351	-0.136088	NA	NA
920	chr1:76189739	-0.0820772	-0.258244	NA	NA
921	chr1:76201016	-0.504788	-0.123488	NA	NA
922	chr1:76229323	1.10614	-0.0429769	NA	NA
923	chr1:76250153	-0.896238	-0.207976	NA	NA
924	chr1:76319204	-0.00858098	0.104583	NA	NA
925	chr1:76365073	-0.318332	-0.00984686	NA	NA
926	chr1:76524589	-1.41738	-0.171421	"neg"	NA
927	chr1:76557844	-0.250936	-0.0504296	NA	NA
928	chr1:76600511	-0.388192	-0.0931268	NA	NA
929	chr1:76660980	-0.955256	-0.0366179	NA	NA
930	chr1:76712541	0.561772	0.0639916	NA	NA
931	chr1:76733827	-1.34173	-0.0831285	"neg"	NA
932	chr1:76796775	-0.130969	-0.0234236	NA	NA
933	chr1:76815155	0.593389	0.0638878	NA	NA
934	chr1:76826886	0.459657	0.103278	NA	NA
935	chr1:76842501	0.20468	-0.020951	NA	NA
936	chr1:76860614	-0.721592	0.0192701	NA	NA
937	chr1:76898711	-1.2933	-0.0733712	"neg"	NA
938	chr1:76923136	-0.326841	-0.169664	NA	NA
939	chr1:76954970	-0.0368762	-0.0687423	NA	NA
940	chr1:76965505	0.28184	-0.115344	NA	NA
941	chr1:76976644	0.180299	0.130848	NA	NA
942	chr1:77011124	0.464361	0.410884	NA	NA
943	chr1:77038257	-0.12602	-0.0156593	NA	NA
944	chr1:77096967	-0.29912	-0.0533365	NA	NA
945	chr1:77182709	1.03066	0.0668038	"pos"	NA
946	chr1:77273249	0.342121	0.00346441	"pos"	NA
947	chr1:77391097	0.436005	-0.236018	NA	NA
948	chr1:77413051	-1.1264	0.0579393	"neg"	NA
949	chr1:77444077	0.144452	0.213337	NA	NA
950	chr1:77464659	0.557668	-0.05914	NA	NA
951	chr1:77519080	0.0440891	-0.00993271	NA	NA
952	chr1:77553222	-0.174528	-0.0194599	NA	NA
953	chr1:77569219	0.229228	0.0355846	NA	NA
954	chr1:77640153	0.066951	0.0387517	NA	NA
955	chr1:77651935	-0.363056	0.199014	NA	NA
956	chr1:77707840	-0.914089	0.0812642	"neg"	NA
957	chr1:77727154	-0.653384	0.107653	NA	NA
958	chr1:77756889	0.829593	0.107307	NA	NA
959	chr1:77769514	0.00407165	-0.047283	NA	NA
960	chr1:77856325	-0.255581	0.0579299	NA	NA
961	chr1:77904960	-0.189582	-0.641806	NA	NA
962	chr1:77927781	-0.115768	-0.0601011	NA	NA
963	chr1:77954449	-0.579369	-0.127339	NA	NA
964	chr1:78088026	0.625072	0.189223	NA	NA
965	chr1:78146837	1.20439	0.0292313	"pos"	NA
966	chr1:78166473	1.27324	-0.0255777	"pos"	NA
967	chr1:78188318	0.06498	-0.0372977	NA	NA
968	chr1:78240763	1.37767	-0.0199817	"pos"	NA
969	chr1:78267434	-0.139961	-0.541441	NA	NA
970	chr1:78381479	-0.404303	-0.0890353	NA	NA
971	chr1:78573118	-0.215754	-0.0507066	NA	NA
972	chr1:78808471	-0.166999	-0.0358679	NA	NA
973	chr1:78952623	-0.45904	0.0394747	NA	NA
974	chr1:79096928	-0.618247	0.107546	NA	NA
975	chr1:79115218	-0.0931183	-0.027663	NA	NA
976	chr1:79130045	0.21577	0.000626184	NA	NA
977	chr1:79172686	1.4164	-0.0801992	"pos"	NA
978	chr1:79189034	-0.145784	-0.038837	NA	NA
979	chr1:79221140	-0.635721	0.242065	NA	NA
980	chr1:79281663	0.0305536	0.00455911	NA	NA
981	chr1:79416625	-1.72634	-0.17337	"neg"	NA
982	chr1:79446930	0.706711	-0.275559	"pos"	NA
983	chr1:79474923	0.807873	0.0666078	NA	NA
984	chr1:79485621	0.0365413	-0.664654	NA	NA
985	chr1:79619960	0.0954148	-0.0016236	NA	NA
986	chr1:79630790	0.25018	-0.0595886	NA	NA
987	chr1:79654716	-0.238902	-0.0833635	NA	NA
988	chr1:79675490	-0.48019	-0.090553	NA	NA
989	chr1:79717083	0.967132	0.0319584	"pos"	NA
990	chr1:79729977	0.0795065	-0.095189	NA	NA
991	chr1:79754602	0.727242	-0.101901	NA	NA
992	chr1:79847700	-0.17122	-0.0770504	NA	NA
993	chr1:79865537	-0.11702	-0.0608698	NA	NA
994	chr1:79912028	-0.135308	0.0133439	NA	NA
995	chr1:79929993	-0.796938	-0.0432922	"neg"	NA
996	chr1:79940831	-1.08906	0.00413419	"neg"	NA
997	chr1:79963284	-0.18368	0.0735363	NA	NA
998	chr1:80023428	0.564863	-0.169878	"pos"	NA
999	chr1:80059677	0.0522472	-0.0234841	NA	NA
1000	chr1:80076589	-0.133848	-0.0320341	NA	NA
1001	chr1:80092466	0.074273	0.00133604	NA	NA
1002	chr1:80204531	-0.357545	-0.0597217	NA	NA
1003	chr1:80215206	0.188274	-0.24162	NA	NA
1004	chr1:80226786	-0.0833828	-0.10576	NA	NA
1005	chr1:80239132	-0.00472062	-0.0296372	NA	NA
1006	chr1:80282904	0.836703	-0.0384397	NA	NA
1007	chr1:80297592	0.116556	0.125999	NA	NA
1008	chr1:80315604	-0.221243	-0.0470207	NA	NA
1009	chr1:80327266	-0.391035	-0.0228133	NA	NA
1010	chr1:80365486	0.566757	0.085903	NA	NA
1011	chr1:80391990	0.007151	-0.00859186	NA	NA
1012	chr1:80408117	-0.0231335	-0.0240938	NA	NA
1013	chr1:80422833	-0.155155	-0.135232	NA	NA
1014	chr1:80465037	-0.00459082	-0.546889	NA	NA
1015	chr1:80490419	0.22238	-0.0319004	NA	NA
1016	chr1:80565923	0.205797	-0.17735	NA	NA
1017	chr1:80674792	0.248267	0.131761	NA	NA
1018	chr1:80827196	0.155868	-0.332541	NA	NA
1019	chr1:80840268	-0.352055	-0.094769	NA	NA
1020	chr1:80884601	-0.203554	0.0217557	NA	NA
1021	chr1:80939942	1.11551	-0.0922337	"pos"	NA
1022	chr1:80959121	-0.224672	-0.0265358	NA	NA
1023	chr1:80984163	0.348782	-0.0729407	NA	NA
1024	chr1:81028038	-1.70488	-0.165411	"neg"	NA
1025	chr1:81046457	-0.934733	0.35032	"neg"	NA
1026	chr1:81058193	-0.153492	0.64899	NA	NA
1027	chr1:81076300	-0.26072	-0.210094	NA	NA
1028	chr1:81092807	-0.378517	-0.0776141	NA	NA
1029	chr1:81110126	0.215227	-0.24022	NA	NA
1030	chr1:81142051	-0.156352	0.0129511	NA	NA
1031	chr1:81157142	0.582788	-0.263076	"pos"	NA
1032	chr1:81167214	-1.26214	-0.0290346	"neg"	NA
1033	chr1:81201544	-0.249891	0.0418422	NA	NA
1034	chr1:81252310	0.577802	0.122451	NA	NA
1035	chr1:81284048	0.980942	0.0235792	NA	NA
1036	chr1:81294452	-1.7209	-0.168923	"neg"	NA
1037	chr1:81319573	-0.115961	-0.0487921	NA	NA
1038	chr1:81353820	1.18264	0.0457076	"pos"	NA
1039	chr1:81452940	-0.383722	-0.0699592	NA	NA
1040	chr1:81464980	-0.585043	-0.100741	NA	NA
1041	chr1:81479565	0.401476	0.0701993	NA	NA
1042	chr1:81489808	-1.58331	-0.123441	"neg"	NA
1043	chr1:81518339	-0.0839629	0.0409569	NA	NA
1044	chr1:81531730	-0.133936	-0.35667	NA	NA
1045	chr1:81573667	-0.232349	-0.042648	NA	NA
1046	chr1:81589986	0.397469	-0.308386	NA	NA
1047	chr1:81616377	1.23956	-0.00829916	"pos"	NA
1048	chr1:81627522	-1.34349	-0.00808075	"neg"	NA
1049	chr1:81642324	1.07234	-0.0409083	"pos"	NA
1050	chr1:81675029	0.802177	-0.110535	NA	NA
1051	chr1:81685398	-0.0241722	-0.0153683	NA	NA
1052	chr1:81715630	0.0176329	-0.0462086	NA	NA
1053	chr1:81759077	0.422519	0.037541	NA	NA
1054	chr1:81772684	-0.189713	0.0272754	NA	NA
1055	chr1:81902058	-0.935908	-0.042963	NA	NA
1056	chr1:81933819	-0.734926	0.270622	"neg"	NA
1057	chr1:81970787	-0.0488145	-0.0407492	NA	NA
1058	chr1:82036299	-0.583787	0.177538	"neg"	NA
1059	chr1:82125169	-0.490686	-0.0845119	NA	NA
1060	chr1:82147289	0.227898	0.167202	NA	NA
1061	chr1:82159257	1.02657	0.0348353	"pos"	NA
1062	chr1:82181827	-0.13499	-0.193638	NA	NA
1063	chr1:82207533	0.10163	0.117505	NA	NA
1064	chr1:82266185	0.0357296	-0.00968164	NA	NA
1065	chr1:82282098	0.141707	0.017472	NA	NA
1066	chr1:82292781	0.232031	-0.0632013	NA	NA
1067	chr1:82326855	-0.412851	0.226819	NA	NA
1068	chr1:82350177	0.131974	0.035361	NA	NA
1069	chr1:82402410	-0.199927	-0.58279	NA	NA
1070	chr1:82424595	0.259358	0.0469504	NA	NA
1071	chr1:82567938	0.286605	-0.256402	NA	NA
1072	chr1:82613543	-0.824422	0.018571	NA	NA
1073	chr1:82649637	-0.984114	-0.0821163	NA	NA
1074	chr1:82682467	1.10857	0.0534645	"pos"	NA
1075	chr1:82720603	-0.21689	-0.0740611	NA	NA
1076	chr1:82791437	-0.22958	-0.0653665	NA	NA
1077	chr1:82840742	0.0306486	-0.031012	NA	NA
1078	chr1:82887244	-0.198018	-0.0170045	NA	NA
1079	chr1:82902650	0.0354169	-0.613146	NA	NA
1080	chr1:82917112	0.0977368	-0.190898	NA	NA
1081	chr1:82936729	-0.209225	-0.0178152	NA	NA
1082	chr1:82971909	-1.42049	-0.257902	"neg"	NA
1083	chr1:83018548	0.620902	-0.0640534	"pos"	NA
1084	chr1:83031983	-0.551676	-0.080672	NA	NA
1085	chr1:83080806	-0.863307	0.339115	"neg"	NA
1086	chr1:83093268	-0.210972	-0.0638158	NA	NA
1087	chr1:83132859	1.09042	-0.0227469	"pos"	NA
1088	chr1:83146384	0.0146177	0.0165116	NA	NA
1089	chr1:83157594	-0.371528	0.00222725	NA	NA
1090	chr1:83205133	-0.057197	0.221821	NA	NA
1091	chr1:83269285	-0.175159	-0.0287175	NA	NA
1092	chr1:83296996	0.840978	0.18295	"pos"	NA
1093	chr1:83343886	-0.229188	0.79498	NA	NA
1094	chr1:83382169	-0.201152	0.0946176	NA	NA
1095	chr1:83417443	0.589516	0.141039	"pos"	NA
1096	chr1:83509133	1.25372	-0.00221732	"pos"	NA
1097	chr1:83544396	-0.125834	-0.0280588	NA	NA
1098	chr1:83554643	-0.0665631	-0.0293639	NA	NA
1099	chr1:83608964	1.02778	0.107456	"pos"	NA
1100	chr1:83619207	-0.0901666	-0.0401856	NA	NA
1101	chr1:83645652	-0.869365	0.12053	"neg"	NA
1102	chr1:83714339	-0.221887	-0.0418285	NA	NA
1103	chr1:83771116	0.69079	-0.522663	"pos"	NA
1104	chr1:83798889	0.0827827	-0.170205	NA	NA
1105	chr1:83821276	-0.472518	0.0403482	NA	NA
1106	chr1:83836483	0.155659	-0.144645	NA	NA
1107	chr1:83847807	-0.0741584	-0.0817651	NA	NA
1108	chr1:83865767	-0.4847	-0.00747184	"neg"	NA
1109	chr1:83893593	0.75399	0.205438	NA	NA
1110	chr1:83908405	1.35368	-0.00031756	"pos"	NA
1111	chr1:83937045	-0.295544	-0.0890512	NA	NA
1112	chr1:83960430	-1.11506	0.00912308	"neg"	NA
1113	chr1:83985404	-0.168349	-0.0569275	NA	NA
1114	chr1:84018139	0.653406	0.0161593	"pos"	NA
1115	chr1:84041009	0.0753834	-0.0965777	NA	NA
1116	chr1:84064537	-0.550959	-0.116753	"neg"	NA
1117	chr1:84097640	-0.40993	-0.0217843	NA	NA
1118	chr1:84150444	0.290969	0.441736	NA	NA
1119	chr1:84283615	-0.197066	0.65865	NA	NA
1120	chr1:84297492	0.0139272	0.128297	NA	NA
1121	chr1:84312591	-0.370781	0.000915516	NA	NA
1122	chr1:84329801	-0.219278	-0.0526371	NA	NA
1123	chr1:84356699	-1.1875	-0.00499038	"neg"	NA
1124	chr1:84376076	0.42019	-0.0617424	NA	NA
1125	chr1:84404141	0.623071	-0.0469225	NA	NA
1126	chr1:84420554	-0.184225	-0.198262	NA	NA
1127	chr1:84466129	-0.82182	-0.0875481	"neg"	NA
1128	chr1:84483428	-0.201364	0.0131768	NA	NA
1129	chr1:84499412	-0.203297	-0.0336881	NA	NA
1130	chr1:84517068	0.302848	-0.0527374	NA	NA
1131	chr1:84559597	0.299338	-0.155512	NA	NA
1132	chr1:84571071	-0.132985	-0.00550125	NA	NA
1133	chr1:84605486	-0.802192	0.032707	NA	NA
1134	chr1:84645174	0.173371	0.0327076	NA	NA
1135	chr1:84668824	-0.0628222	-0.0678538	NA	NA
1136	chr1:84688841	-1.54681	-0.14744	"neg"	NA
1137	chr1:84700361	-0.519168	0.174401	NA	NA
1138	chr1:84722020	0.555598	-0.0436907	"pos"	NA
1139	chr1:84752323	-0.801885	-0.152174	NA	NA
1140	chr1:84765956	0.0651707	-0.113951	NA	NA
1141	chr1:84782532	0.355806	-0.0202241	NA	NA
1142	chr1:84814792	1.17308	0.00794968	"pos"	NA
1143	chr1:84833617	0.282307	0.309122	NA	NA
1144	chr1:84860663	0.493573	0.134175	NA	NA
1145	chr1:84880098	1.20812	-0.114429	"pos"	NA
1146	chr1:84931480	-0.289491	-0.150985	NA	NA
1147	chr1:84954580	-0.164876	0.233055	NA	NA
1148	chr1:84998763	-0.166619	-0.152223	NA	NA
1149	chr1:85038624	0.187044	0.218645	NA	NA
1150	chr1:85057127	-0.0025083	0.0125653	NA	NA
1151	chr1:85166894	-0.625003	-0.273183	"neg"	NA
1152	chr1:85180588	-0.595745	-0.287853	"neg"	NA
1153	chr1:85208735	-0.402904	0.26817	NA	NA
1154	chr1:85279183	0.531283	0.213896	"pos"	NA
1155	chr1:85328760	-1.57219	-0.160907	"neg"	NA
1156	chr1:85371920	-0.670453	-0.0471467	NA	NA
1157	chr1:85428697	-0.586384	0.360773	"neg"	NA
1158	chr1:85600870	1.13451	0.0802349	"pos"	NA
1159	chr1:85701714	0.0636439	-0.0139513	NA	NA
1160	chr1:85735348	0.41091	-0.187963	NA	NA
1161	chr1:85782996	-1.02159	0.00876385	"neg"	NA
1162	chr1:85964657	-0.550226	-0.112133	"neg"	NA
1163	chr1:85989696	-0.0887414	-0.0414401	NA	NA
1164	chr1:86084127	-0.177549	-0.0395425	NA	NA
1165	chr1:86094377	0.478252	0.0137263	NA	NA
1166	chr1:86242625	-0.886423	-0.114065	"neg"	NA
1167	chr1:86267455	-0.622978	-0.0172642	NA	NA
1168	chr1:86290609	-0.0712946	-0.00503417	NA	NA
1169	chr1:86302783	-0.114624	-0.00981353	NA	NA
1170	chr1:86330466	-0.528801	-0.0820755	NA	NA
1171	chr1:86342437	-0.457689	-0.0786315	NA	NA
1172	chr1:86367790	0.255563	-0.00573567	NA	NA
1173	chr1:86385353	0.277383	-0.0204222	NA	NA
1174	chr1:86411790	-1.05093	0.14896	"neg"	NA
1175	chr1:86458575	0.273327	0.00947752	NA	NA
1176	chr1:86469697	0.035649	-0.0108193	NA	NA
1177	chr1:86482594	0.388453	-0.0943481	NA	NA
1178	chr1:86506646	-0.0484313	-0.0351278	NA	NA
1179	chr1:86525615	0.262155	0.00258927	NA	NA
1180	chr1:86551164	-0.241616	-0.120904	NA	NA
1181	chr1:86591627	-1.12782	-0.108215	NA	NA
1182	chr1:86613480	-0.0644269	0.0162473	NA	NA
1183	chr1:86624216	-0.109117	-0.0468856	NA	NA
1184	chr1:86639070	1.03127	0.0400077	"pos"	NA
1185	chr1:86843172	-0.72345	-0.0477498	NA	NA
1186	chr1:86857138	-0.253928	-0.00574989	NA	NA
1187	chr1:87006673	0.732464	-0.167061	NA	NA
1188	chr1:87039055	-0.0319965	-0.0220719	NA	NA
1189	chr1:87073150	-0.212974	-0.0109729	NA	NA
1190	chr1:87091090	0.0896204	-0.0220702	NA	NA
1191	chr1:87130240	1.15969	-0.0461186	"pos"	NA
1192	chr1:87224453	0.0642612	0.0560645	NA	NA
1193	chr1:87292317	-0.958134	0.0539947	"neg"	NA
1194	chr1:87330401	-0.203221	0.0944979	NA	NA
1195	chr1:87560595	-0.205212	-0.0748195	NA	NA
1196	chr1:87599053	0.787602	0.0619345	NA	NA
1197	chr1:87762324	0.204264	-0.0610546	NA	NA
1198	chr1:87931622	-0.213355	-0.0467345	NA	NA
1199	chr1:87997672	-0.238602	-0.0431668	NA	NA
1200	chr1:88061594	0.138557	-0.0473467	NA	NA
1201	chr1:88132573	-0.16489	-0.0318223	NA	NA
1202	chr1:88250605	0.767316	0.117991	"pos"	NA
1203	chr1:88279546	0.489013	0.0685154	NA	NA
1204	chr1:88427135	-0.283361	0.235518	NA	NA
1205	chr1:88464773	-1.22033	-0.059741	NA	NA
1206	chr1:88491043	-0.486088	-0.0120986	NA	NA
1207	chr1:88503857	-1.41282	-0.133714	"neg"	NA
1208	chr1:88912523	0.170504	-0.115741	NA	NA
1209	chr1:88938666	0.13399	-0.0409077	NA	NA
1210	chr1:89520372	-0.0223602	-0.0863108	NA	NA
1211	chr1:89644802	0.764316	0.157521	NA	NA
1212	chr1:89671843	0.709979	-0.326586	"pos"	NA
1213	chr1:89735346	0.0932134	0.0677446	NA	NA
1214	chr1:89861129	-0.327395	-0.0652345	NA	NA
1215	chr1:89960749	0.151297	0.00574587	NA	NA
1216	chr1:89992466	-0.269244	-0.044961	NA	NA
1217	chr1:90037169	-0.0259823	0.00481111	NA	NA
1218	chr1:90168149	-0.349802	0.572526	NA	NA
1219	chr1:90454275	0.224411	-0.184558	NA	NA
1220	chr1:90498971	-0.743219	-0.0347061	NA	NA
1221	chr1:90897390	0.594614	0.0213342	NA	NA
1222	chr1:91239160	-0.00749032	-0.00604362	NA	NA
1223	chr1:91347409	0.0125352	-0.234969	NA	NA
1224	chr1:92101164	0.590379	0.0733688	NA	NA
1225	chr1:92302986	-0.574168	-0.0237116	NA	NA
1226	chr1:92684002	-0.0943392	-0.0322939	NA	NA
1227	chr1:92694583	-0.128043	0.0192201	NA	NA
1228	chr1:92820249	-0.695002	-0.0338215	NA	NA
1229	chr1:92856044	-1.24321	-0.00921505	"neg"	NA
1230	chr1:94278606	-0.0307591	-0.0549009	NA	NA
1231	chr1:94292212	-0.126199	-0.0461547	NA	NA
1232	chr1:94308801	-0.119959	-0.0290348	NA	NA
1233	chr1:94319712	-0.362489	-0.0578032	NA	NA
1234	chr1:94330827	-0.0212648	-0.0742895	NA	NA
1235	chr1:94365873	1.08323	-0.0604712	"pos"	NA
1236	chr1:94384453	0.445872	-0.0864037	"pos"	NA
1237	chr1:94419670	0.0719498	0.0644824	NA	NA
1238	chr1:94466004	0.400518	-0.0427046	NA	NA
1239	chr1:94544443	-0.196801	-0.0422447	NA	NA
1240	chr1:94574941	-0.400573	0.0289719	NA	NA
1241	chr1:94585812	-0.10661	-0.0504115	NA	NA
1242	chr1:94613508	-0.216018	-0.0542891	NA	NA
1243	chr1:94639063	-1.54734	-0.180641	"neg"	NA
1244	chr1:94668172	-0.062116	0.0946488	NA	NA
1245	chr1:95045952	-0.179376	-0.0174185	NA	NA
1246	chr1:95124040	0.268001	0.270503	NA	NA
1247	chr1:95204918	1.34273	-0.0312142	"pos"	NA
1248	chr1:95323093	0.644	0.312839	"pos"	NA
1249	chr1:95335406	-0.288385	-0.0362185	NA	NA
1250	chr1:95459159	0.0332184	-0.0615966	NA	NA
1251	chr1:96184947	0.0278516	-0.0197109	NA	NA
1252	chr1:96345870	-0.159116	-0.0447612	NA	NA
1253	chr1:96861366	-0.365694	0.360733	NA	NA
1254	chr1:96962616	-0.0111165	0.00423121	NA	NA
1255	chr1:97098060	-0.319561	0.540156	NA	NA
1256	chr1:97112905	-0.236456	-0.02611	NA	NA
1257	chr1:97209577	0.600234	-0.0343243	NA	NA
1258	chr1:97220946	1.23002	0.0265722	"pos"	NA
1259	chr1:97265900	0.875316	0.0972394	"pos"	NA
1260	chr1:97295831	-0.146957	-0.00918005	NA	NA
1261	chr1:97312101	1.20484	0.0011692	"pos"	NA
1262	chr1:97346797	-1.45712	-0.0755664	"neg"	NA
1263	chr1:97411661	-0.299323	0.782869	NA	NA
1264	chr1:97467297	-0.511892	0.127655	NA	NA
1265	chr1:97561282	0.29482	0.270179	NA	NA
1266	chr1:97780508	-0.462018	-0.0294581	NA	NA
1267	chr1:97871947	-0.0792375	-0.0510668	NA	NA
1268	chr1:97902056	-0.117709	-0.0302163	NA	NA
1269	chr1:97930155	-0.238812	-0.0843689	NA	NA
1270	chr1:97955934	0.114332	0.0322696	NA	NA
1271	chr1:97971761	1.2948	-0.0219693	"pos"	NA
1272	chr1:97996894	0.272138	-0.561878	NA	NA
1273	chr1:98007240	0.127231	0.24809	NA	NA
1274	chr1:98018013	-0.495162	-0.418599	"neg"	NA
1275	chr1:98109095	0.864309	0.3576	"pos"	NA
1276	chr1:98122630	-0.11388	0.589588	NA	NA
1277	chr1:98136905	-0.722866	0.0531819	"neg"	NA
1278	chr1:98149000	0.299895	-0.0165125	NA	NA
1279	chr1:98164172	0.0462643	0.103479	NA	NA
1280	chr1:98176156	-0.232106	-0.0425361	NA	NA
1281	chr1:98243001	-0.649653	-0.0559823	NA	NA
1282	chr1:98261656	0.134002	0.0851959	NA	NA
1283	chr1:98280109	-0.113599	-0.0618243	NA	NA
1284	chr1:98290766	0.17106	0.437823	NA	NA
1285	chr1:98304385	0.712554	-0.0007446	NA	NA
1286	chr1:98347629	-1.04465	-0.0405793	"neg"	NA
1287	chr1:98370540	0.0148804	-0.0856041	NA	NA
1288	chr1:98380833	0.932223	0.105894	NA	NA
1289	chr1:98401832	-1.17893	-0.166034	"neg"	NA
1290	chr1:98421497	-0.727878	0.0661397	"neg"	NA
1291	chr1:98436117	0.0229337	-0.0280792	NA	NA
1292	chr1:98471733	1.28247	0.00324689	"pos"	NA
1293	chr1:98503745	-0.549344	0.430504	NA	NA
1294	chr1:98529316	-0.75721	-0.168777	"neg"	NA
1295	chr1:98543568	-0.00395152	0.00488644	NA	NA
1296	chr1:98578543	-0.348131	0.0792481	NA	NA
1297	chr1:98609238	0.443691	-0.00404043	NA	NA
1298	chr1:98624710	0.299547	-0.00178332	NA	NA
1299	chr1:98672919	0.188582	-0.0834442	NA	NA
1300	chr1:98767608	-0.114846	-0.183156	NA	NA
1301	chr1:98802895	-0.405229	-0.0775615	NA	NA
1302	chr1:98824210	-0.158868	0.175129	NA	NA
1303	chr1:98861267	0.236297	-0.0488038	NA	NA
1304	chr1:98879884	-0.313397	-0.202031	NA	NA
1305	chr1:98892734	-0.2382	-0.0560528	NA	NA
1306	chr1:98903493	-0.298518	-0.781957	NA	"neg"
1307	chr1:98914444	0.490672	-0.140216	NA	NA
1308	chr1:98968539	0.359301	-0.210873	NA	NA
1309	chr1:99031634	0.84856	-0.0784876	"pos"	NA
1310	chr1:99059423	-0.376409	0.257765	"neg"	NA
1311	chr1:99198222	0.0416147	-0.0928847	NA	NA
1312	chr1:99268447	0.515371	0.00778626	NA	NA
1313	chr1:99307114	-1.47993	-0.0526708	"neg"	NA
1314	chr1:99320889	-0.256919	-0.0676896	NA	NA
1315	chr1:99333179	-0.860487	-0.110531	NA	NA
1316	chr1:99349359	0.608725	0.0184788	NA	NA
1317	chr1:99364007	-0.112804	-0.0837417	NA	NA
1318	chr1:99380564	-1.03913	-0.063517	NA	NA
1319	chr1:99393166	-0.494801	-0.060324	NA	NA
1320	chr1:99409269	-0.0666934	0.0464384	NA	NA
1321	chr1:99425716	0.0158381	0.0265885	NA	NA
1322	chr1:99441499	0.149496	0.127598	NA	NA
1323	chr1:99479570	0.181001	-0.274499	NA	NA
1324	chr1:99502270	-0.851816	-0.102431	"neg"	NA
1325	chr1:99525963	-0.114228	-0.0116653	NA	NA
1326	chr1:99537387	-0.543497	-0.125404	NA	NA
1327	chr1:99550480	0.147789	0.0202124	NA	NA
1328	chr1:99575340	1.19827	0.0567512	"pos"	NA
1329	chr1:99621279	-0.393214	0.0697089	NA	NA
1330	chr1:99637931	0.400346	-0.473403	NA	NA
1331	chr1:99654188	-0.345013	-0.582777	NA	NA
1332	chr1:99748593	-0.136276	0.034417	NA	NA
1333	chr1:99759148	-0.404977	-0.27367	NA	NA
1334	chr1:99772391	-0.369368	0.0537196	NA	NA
1335	chr1:99785524	-0.180223	-0.0983019	NA	NA
1336	chr1:99805605	-0.765859	0.0637341	NA	NA
1337	chr1:99836108	0.203769	0.0628708	NA	NA
1338	chr1:99872199	0.404388	0.36158	NA	NA
1339	chr1:99883638	1.16989	0.0104551	"pos"	NA
1340	chr1:99895690	0.336803	0.180777	NA	NA
1341	chr1:99906596	-0.395383	0.0138626	NA	NA
1342	chr1:99918328	0.440279	0.392389	NA	NA
1343	chr1:99931324	-1.12341	-0.0147743	"neg"	NA
1344	chr1:100010914	0.545957	0.0883825	NA	NA
1345	chr1:100026234	-0.446451	-0.00737871	NA	NA
1346	chr1:100044775	-0.285907	-0.0533119	NA	NA
1347	chr1:100061071	-0.18886	-0.101266	NA	NA
1348	chr1:100096725	0.626129	0.199303	"pos"	NA
1349	chr1:100109469	-0.449125	0.023363	NA	NA
1350	chr1:100140121	0.695544	-0.268224	"pos"	NA
1351	chr1:100159542	-0.478842	0.0695887	NA	NA
1352	chr1:100188905	-0.921633	0.0573065	"neg"	NA
1353	chr1:100202588	0.193594	-0.0425256	NA	NA
1354	chr1:100215688	1.32541	-0.0147038	"pos"	NA
1355	chr1:100233032	-0.521544	-0.423454	"neg"	NA
1356	chr1:100254791	-0.788646	0.101539	"neg"	NA
1357	chr1:100271691	-0.117358	-0.0955524	NA	NA
1358	chr1:100304742	0.204994	-0.0896114	NA	NA
1359	chr1:100316665	-1.03977	0.0205332	"neg"	NA
1360	chr1:100339450	0.474192	0.0901695	NA	NA
1361	chr1:100354434	0.907701	0.0211713	NA	NA
1362	chr1:100383896	0.193432	-0.328957	NA	NA
1363	chr1:100409386	0.338319	-0.0613752	NA	NA
1364	chr1:100424779	0.403622	0.00017809	NA	NA
1365	chr1:100449395	-0.269631	-0.095582	NA	NA
1366	chr1:100467195	-0.988672	0.327432	"neg"	NA
1367	chr1:100531617	-0.0966514	-0.0777963	NA	NA
1368	chr1:100542723	0.865125	-0.00833481	NA	NA
1369	chr1:100562841	-0.16255	0.882194	NA	"pos"
1370	chr1:100577796	0.199086	-0.135847	NA	NA
1371	chr1:100615272	1.18391	0.0513314	"pos"	NA
1372	chr1:100638870	-1.396	0.0170302	"neg"	NA
1373	chr1:100668484	0.907422	0.085801	NA	NA
1374	chr1:100699276	0.944944	-0.0821726	NA	NA
1375	chr1:100738764	-0.174595	-0.0290171	NA	NA
1376	chr1:100752373	0.924577	0.0311953	"pos"	NA
1377	chr1:100775558	-0.587986	-0.0656054	NA	NA
1378	chr1:100792078	0.196013	0.246093	NA	NA
1379	chr1:100803807	-1.32562	-0.0850931	"neg"	NA
1380	chr1:100816680	-0.970666	0.125453	"neg"	NA
1381	chr1:100855190	-0.268269	-0.0788831	NA	NA
1382	chr1:100866157	0.474937	-0.0251068	NA	NA
1383	chr1:100877126	-0.510184	-0.0889524	NA	NA
1384	chr1:100901616	-0.891061	0.034317	NA	NA
1385	chr1:100916033	-0.280804	-0.0210813	NA	NA
1386	chr1:100932432	1.15931	0.0345749	"pos"	NA
1387	chr1:100943029	-0.478636	0.124292	NA	NA
1388	chr1:100953562	0.741012	-0.198507	NA	NA
1389	chr1:100989593	0.483721	-0.00068853	NA	NA
1390	chr1:101003478	0.472014	0.186484	NA	NA
1391	chr1:101037632	-0.952788	0.00316728	NA	NA
1392	chr1:101062150	0.0461446	-0.41705	NA	NA
1393	chr1:101096668	-1.17094	0.00925653	"neg"	NA
1394	chr1:101109466	-0.210281	-0.0458343	NA	NA
1395	chr1:101120355	0.447955	-0.00566987	NA	NA
1396	chr1:101133865	0.262971	-0.00108971	NA	NA
1397	chr1:101160400	-0.167965	-0.0731682	NA	NA
1398	chr1:101179092	-0.110284	0.207677	NA	NA
1399	chr1:101229696	0.76256	0.15309	"pos"	NA
1400	chr1:101241001	-0.210599	-0.231301	NA	NA
1401	chr1:101282609	-0.826502	0.337407	"neg"	NA
1402	chr1:101299895	-0.181466	0.0189024	NA	NA
1403	chr1:101312061	0.362956	0.101771	NA	NA
1404	chr1:101327096	-0.798819	-0.160376	NA	NA
1405	chr1:101380796	-0.329701	-0.385394	NA	NA
1406	chr1:101406402	0.798709	0.0632427	NA	NA
1407	chr1:101420473	0.648369	-0.428731	"pos"	NA
1408	chr1:101432186	-0.515501	-0.023858	NA	NA
1409	chr1:101446263	0.757763	0.0113857	NA	NA
1410	chr1:101491345	-0.4942	0.400104	"neg"	NA
1411	chr1:101581798	1.11362	0.0866511	"pos"	NA
1412	chr1:101598180	0.816682	-0.112428	NA	NA
1413	chr1:101632691	-0.264825	-0.352805	NA	NA
1414	chr1:101644127	1.36313	-0.0113723	"pos"	NA
1415	chr1:101662871	-0.115009	0.0248096	NA	NA
1416	chr1:101684905	-0.0534603	-0.326917	NA	NA
1417	chr1:101715264	-0.466326	-0.365835	NA	NA
1418	chr1:101738900	-0.127678	-0.0209458	NA	NA
1419	chr1:101802827	0.794275	-0.0931352	"pos"	NA
1420	chr1:101845352	0.545027	-0.397981	"pos"	NA
1421	chr1:101881746	1.03763	0.0643776	"pos"	NA
1422	chr1:101909549	0.987876	0.10402	"pos"	NA
1423	chr1:101923286	0.180257	0.249902	NA	NA
1424	chr1:101987567	-0.0201078	0.416601	NA	NA
1425	chr1:102011940	1.29973	-0.0635955	"pos"	NA
1426	chr1:102045011	-0.362241	-0.128668	NA	NA
1427	chr1:102058626	-0.441657	-0.110605	"neg"	NA
1428	chr1:102069793	-0.316562	0.273926	NA	NA
1429	chr1:102089219	0.219547	0.212118	NA	NA
1430	chr1:102100049	0.243127	0.0485441	NA	NA
1431	chr1:102113477	-0.169541	-0.0959305	NA	NA
1432	chr1:102161098	-0.247818	-0.0330673	NA	NA
1433	chr1:102193717	0.881883	0.129878	"pos"	NA
1434	chr1:102218931	0.680526	0.0229953	"pos"	NA
1435	chr1:102233742	0.981601	-0.273814	"pos"	NA
1436	chr1:102264785	0.338572	0.096787	NA	NA
1437	chr1:102279535	-0.766728	-0.0158835	NA	NA
1438	chr1:102296586	0.490106	0.145762	NA	NA
1439	chr1:102307147	-0.451417	0.0470727	NA	NA
1440	chr1:102370080	-0.452573	0.0974101	NA	NA
1441	chr1:102385781	-0.47643	-0.01747	NA	NA
1442	chr1:102418283	-0.391373	0.00904505	NA	NA
1443	chr1:102443596	0.562053	0.264462	"pos"	NA
1444	chr1:102535910	0.22277	0.119989	NA	NA
1445	chr1:102551636	0.193483	-0.0180575	NA	NA
1446	chr1:102564912	-0.331714	0.0922555	NA	NA
1447	chr1:102588264	-0.0419492	-0.0653	NA	NA
1448	chr1:102599460	-0.166775	0.0618714	NA	NA
1449	chr1:102644506	-0.175286	-0.0679061	NA	NA
1450	chr1:102664246	0.504972	0.0169099	NA	NA
1451	chr1:102742411	-0.155119	-0.0931426	NA	NA
1452	chr1:102762078	-0.411198	0.164614	"neg"	NA
1453	chr1:102792033	1.20331	-0.0199732	"pos"	NA
1454	chr1:102812043	-0.117481	-0.0652431	NA	NA
1455	chr1:102877867	-0.379747	-0.0192047	NA	NA
1456	chr1:102932209	-0.179011	-0.04549	NA	NA
1457	chr1:102992965	-0.113525	-0.0354362	NA	NA
1458	chr1:103040050	0.0564523	0.0286711	NA	NA
1459	chr1:103051113	-0.0553889	-0.0620651	NA	NA
1460	chr1:103069750	1.08991	0.0139822	"pos"	NA
1461	chr1:103104161	-0.357846	-0.0219377	NA	NA
1462	chr1:103159146	-0.511857	-0.0231914	NA	NA
1463	chr1:103215416	0.4863	0.466051	"pos"	NA
1464	chr1:103321260	0.654814	-0.140379	"pos"	NA
1465	chr1:103434341	-0.0984815	0.0818289	NA	NA
1466	chr1:103475660	0.335026	0.123137	NA	NA
1467	chr1:103512084	0.136776	0.0337864	NA	NA
1468	chr1:103527638	0.218118	-0.239638	NA	NA
1469	chr1:103542479	-1.00937e-05	-0.00525451	NA	NA
1470	chr1:103553638	0.4717	0.112089	NA	NA
1471	chr1:103579559	-0.955412	-0.0287514	"neg"	NA
1472	chr1:103600716	-0.694745	0.113847	"neg"	NA
1473	chr1:103615356	0.430311	0.0405155	"pos"	NA
1474	chr1:103653676	-0.621031	0.893977	"neg"	"pos"
1475	chr1:103863653	-0.841607	0.269924	"neg"	NA
1476	chr1:103889161	0.0327382	-0.0348702	NA	NA
1477	chr1:103929039	-0.163181	-0.0213333	NA	NA
1478	chr1:103948898	-0.222956	0.243137	NA	NA
1479	chr1:103983700	-0.0186316	0.0101641	NA	NA
1480	chr1:104229161	0.502589	-0.0123715	NA	NA
1481	chr1:104245947	-0.325038	-0.0249151	NA	NA
1482	chr1:104424796	0.00713814	0.0827242	NA	NA
1483	chr1:104439836	0.216415	0.21715	NA	NA
1484	chr1:104515577	-0.835907	-0.0434581	NA	NA
1485	chr1:104580496	-0.169524	-0.121299	NA	NA
1486	chr1:104697313	0.455395	0.0546079	NA	NA
1487	chr1:104806882	0.420978	-0.547804	"pos"	NA
1488	chr1:104855043	-1.35112	-0.0598619	"neg"	NA
1489	chr1:104916214	0.44335	0.0723494	NA	NA
1490	chr1:104969969	-1.23573	0.0222405	"neg"	NA
1491	chr1:105098616	-0.398991	-0.0271762	"neg"	NA
1492	chr1:105151903	-1.25334	-0.021164	"neg"	NA
1493	chr1:105170248	0.212229	0.369417	NA	NA
1494	chr1:105185565	1.061	0.01457	"pos"	NA
1495	chr1:105201177	-0.363755	-0.107339	NA	NA
1496	chr1:105367205	-0.604385	0.000853349	NA	NA
1497	chr1:105416163	0.33981	-0.0987434	NA	NA
1498	chr1:105447289	-0.656854	-0.0873498	NA	NA
1499	chr1:105480172	-0.0840685	-0.00405218	NA	NA
1500	chr1:105491333	0.0782133	-0.0111929	NA	NA
1501	chr1:105523422	-0.100554	0.0147527	NA	NA
1502	chr1:105567560	0.00831416	-0.0059979	NA	NA
1503	chr1:105578509	0.723917	-0.08033	NA	NA
1504	chr1:105593990	-0.265608	-0.107817	NA	NA
1505	chr1:105624893	0.135375	-0.0563974	NA	NA
1506	chr1:105642207	-0.501403	-0.0493501	NA	NA
1507	chr1:105665057	-0.392278	-0.0413654	NA	NA
1508	chr1:105677082	-0.0552986	0.0105911	NA	NA
1509	chr1:105688793	-0.10098	-0.0320181	NA	NA
1510	chr1:105715453	-0.103393	0.0342098	NA	NA
1511	chr1:105745515	0.692369	0.0192832	NA	NA
1512	chr1:105757864	0.011662	-0.0357134	NA	NA
1513	chr1:105784830	0.205561	-0.0325983	NA	NA
1514	chr1:105825801	0.0952793	-0.0823512	NA	NA
1515	chr1:105836821	-0.332733	-0.0679304	NA	NA
1516	chr1:105848079	-0.257462	-0.0964149	NA	NA
1517	chr1:105867009	-0.311599	-0.0841387	NA	NA
1518	chr1:106090877	0.0700019	-0.00642953	NA	NA
1519	chr1:106137677	-0.272656	-0.167852	NA	NA
1520	chr1:106157051	0.459131	0.0804495	NA	NA
1521	chr1:106209426	-0.044959	0.205882	NA	NA
1522	chr1:106303226	0.358518	0.185719	NA	NA
1523	chr1:106353804	1.21884	0.0582208	"pos"	NA
1524	chr1:106419786	0.600343	-0.46606	"pos"	NA
1525	chr1:106448909	-0.217645	-0.0322816	NA	NA
1526	chr1:106547067	-0.342079	0.491112	NA	NA
1527	chr1:106659356	-0.893354	0.0233435	NA	NA
1528	chr1:107010682	-0.235903	0.00710594	NA	NA
1529	chr1:107295705	0.259878	-0.510589	NA	NA
1530	chr1:107520902	-0.269184	-0.0766399	NA	NA
1531	chr1:107565312	0.132557	-0.0116974	NA	NA
1532	chr1:107590381	0.264733	-0.0589001	NA	NA
1533	chr1:107657892	-0.0539149	-0.0393734	NA	NA
1534	chr1:107680364	-0.569466	-0.0181895	NA	NA
1535	chr1:108057269	-0.217849	-0.0332751	NA	NA
1536	chr1:108093085	-0.074306	-0.0219322	NA	NA
1537	chr1:108173828	-0.430176	-0.0131574	NA	NA
1538	chr1:108215840	-1.0074	0.0522525	"neg"	NA
1539	chr1:108258614	-0.518461	-0.109166	NA	NA
1540	chr1:108454616	-1.18314	0.151164	"neg"	NA
1541	chr1:108473338	0.579109	0.0483182	NA	NA
1542	chr1:109033569	0.601042	-0.0607102	NA	NA
1543	chr1:109144713	-0.23648	-0.061949	NA	NA
1544	chr1:109253045	0.733437	-0.14226	NA	NA
1545	chr1:109306842	0.101989	-0.00716716	NA	NA
1546	chr1:109444651	-0.104757	0.0438714	NA	NA
1547	chr1:109787507	0.0934549	-0.0844328	NA	NA
1548	chr1:109823687	-0.18299	-9.1575e-06	NA	NA
1549	chr1:109924221	1.33303	-0.0381372	"pos"	NA
1550	chr1:110194695	-0.112348	-0.168998	NA	NA
1551	chr1:110211487	-0.120682	0.090256	NA	NA
1552	chr1:110388376	0.419217	0.120189	NA	NA
1553	chr1:110410060	0.114641	-0.070485	NA	NA
1554	chr1:110498955	1.31623	0.0248277	"pos"	NA
1555	chr1:110624506	1.03149	0.00357439	NA	NA
1556	chr1:110696009	-0.0196306	-0.16596	NA	NA
1557	chr1:111347463	-0.034476	0.00655007	NA	NA
1558	chr1:111379187	-0.37628	0.290142	NA	NA
1559	chr1:111403307	0.197042	0.0457959	NA	NA
1560	chr1:111421950	-0.390015	0.032989	NA	NA
1561	chr1:111445431	-0.198629	0.0379261	NA	NA
1562	chr1:111528961	-0.302681	-0.105862	NA	NA
1563	chr1:111564216	0.99648	0.0403962	"pos"	NA
1564	chr1:111709971	0.0263234	0.247491	NA	NA
1565	chr1:111773650	0.0704049	-0.151599	NA	NA
1566	chr1:111894936	-0.134096	-0.0632046	NA	NA
1567	chr1:111920370	-0.0203816	-0.233223	NA	NA
1568	chr1:111941157	0.0411435	-0.209528	NA	NA
1569	chr1:111985149	0.318764	-0.240101	NA	NA
1570	chr1:112443413	-0.099532	0.0677465	NA	NA
1571	chr1:112459166	-0.147017	-0.0434862	NA	NA
1572	chr1:112583397	1.13122	-0.021905	"pos"	NA
1573	chr1:112610138	-1.05038	0.0770674	"neg"	NA
1574	chr1:112737669	0.323844	0.313289	NA	NA
1575	chr1:112792598	-0.242345	0.539265	NA	NA
1576	chr1:112940787	0.924999	0.0770413	"pos"	NA
1577	chr1:113077989	-0.273792	-0.117258	NA	NA
1578	chr1:113393227	-0.361186	-0.0569388	NA	NA
1579	chr1:113775050	0.131757	-0.214555	NA	NA
1580	chr1:113793730	1.1898	0.0016953	"pos"	NA
1581	chr1:113916357	-0.40244	0.216685	NA	NA
1582	chr1:113928557	0.353142	0.150335	NA	NA
1583	chr1:114040608	-1.62473	-0.207084	"neg"	NA
1584	chr1:114145562	0.172765	0.00861757	NA	NA
1585	chr1:114266297	0.101203	0.0304745	NA	NA
1586	chr1:114355030	0.240404	-0.248482	NA	NA
1587	chr1:114415942	0.511645	-0.0177153	NA	NA
1588	chr1:114449825	0.602772	-0.0265737	NA	NA
1589	chr1:114471832	0.835298	0.0913161	NA	NA
1590	chr1:114509827	-0.317	-0.0199772	NA	NA
1591	chr1:114521716	1.22555	0.0267131	"pos"	NA
1592	chr1:114554992	0.585209	0.108982	"pos"	NA
1593	chr1:114573448	0.113773	-0.188502	NA	NA
1594	chr1:114594655	-0.380281	0.0768812	NA	NA
1595	chr1:114618975	0.327718	-0.218314	NA	NA
1596	chr1:114649775	0.561772	0.165385	NA	NA
1597	chr1:114670610	0.673669	0.100117	NA	NA
1598	chr1:114680774	1.18953	0.0185943	"pos"	NA
1599	chr1:114702060	0.67405	0.100845	"pos"	NA
1600	chr1:114719780	0.807599	0.173192	"pos"	NA
1601	chr1:114754400	0.138804	-0.154744	NA	NA
1602	chr1:114798428	-0.137053	-0.0368211	NA	NA
1603	chr1:114949801	-0.439968	-0.104773	NA	NA
1604	chr1:114966894	0.143728	-0.028714	NA	NA
1605	chr1:114984684	0.225774	-0.000298604	NA	NA
1606	chr1:115009947	-1.39522	-0.060947	"neg"	NA
1607	chr1:115055116	-1.22756	0.0928657	"neg"	NA
1608	chr1:115078241	-0.466418	-0.0341911	NA	NA
1609	chr1:115105802	-0.324602	0.998437	NA	"pos"
1610	chr1:115116984	-0.27197	-0.0170193	NA	NA
1611	chr1:115248051	1.18452	0.0632087	"pos"	NA
1612	chr1:115272356	0.0864615	0.472364	NA	NA
1613	chr1:115297329	0.119206	-0.0203863	NA	NA
1614	chr1:115416457	1.11496	-0.00282794	"pos"	NA
1615	chr1:115462459	-0.13369	-0.053148	NA	NA
1616	chr1:115492256	0.67793	0.0518745	NA	NA
1617	chr1:115503168	-0.352309	-0.0345432	NA	NA
1618	chr1:115515849	-0.170955	-0.0427394	NA	NA
1619	chr1:115526691	-1.45393	-0.169142	"neg"	NA
1620	chr1:115545308	-0.187567	-0.0105593	NA	NA
1621	chr1:115562127	-0.203517	-0.0037009	NA	NA
1622	chr1:115643887	-0.368182	0.0778495	NA	NA
1623	chr1:115671745	-0.601131	-0.127291	NA	NA
1624	chr1:115689421	0.8502	0.0195612	NA	NA
1625	chr1:115702020	-0.334796	-0.0770603	NA	NA
1626	chr1:115724563	-0.981965	0.262147	"neg"	NA
1627	chr1:115742845	-0.484208	0.364435	NA	NA
1628	chr1:115755902	0.21266	-0.148677	NA	NA
1629	chr1:115770029	-0.10663	-0.105589	NA	NA
1630	chr1:115783256	0.207269	-0.00962238	NA	NA
1631	chr1:115833532	-0.490884	-0.0285886	NA	NA
1632	chr1:115851372	0.444205	0.0267381	NA	NA
1633	chr1:115872951	-0.151993	-0.0211044	NA	NA
1634	chr1:115896397	-0.618613	0.294618	NA	NA
1635	chr1:115914064	1.36365	0.00375382	"pos"	NA
1636	chr1:115924790	1.33705	-0.0268854	"pos"	NA
1637	chr1:115938761	-0.162227	0.644336	NA	NA
1638	chr1:115970630	-0.138492	0.140665	NA	NA
1639	chr1:115987960	-0.574557	-0.0926325	NA	NA
1640	chr1:115998582	0.191159	-0.370867	NA	NA
1641	chr1:116020809	1.35066	0.00871534	"pos"	NA
1642	chr1:116079415	1.14471	-0.0120639	"pos"	NA
1643	chr1:116092761	-0.779489	0.216045	"neg"	NA
1644	chr1:116177020	-0.428763	-0.0428467	NA	NA
1645	chr1:116207514	-0.106217	-0.0269116	NA	NA
1646	chr1:116225407	0.0884266	0.0982658	NA	NA
1647	chr1:116253918	1.30344	0.0112412	"pos"	NA
1648	chr1:116349932	-0.13714	-0.0171445	NA	NA
1649	chr1:116505608	-0.0517499	-0.00844653	NA	NA
1650	chr1:116607856	-0.0990843	-0.0937318	NA	NA
1651	chr1:116633917	-1.20427	-0.0533317	"neg"	NA
1652	chr1:116723492	-0.255081	-0.449924	NA	NA
1653	chr1:116735593	-0.180825	-0.0943128	NA	NA
1654	chr1:116776667	-0.421546	-0.161204	NA	NA
1655	chr1:116811315	0.184328	-0.255475	NA	NA
1656	chr1:116837438	0.223918	0.0434587	NA	NA
1657	chr1:116877805	0.19558	-0.1019	NA	NA
1658	chr1:116910581	-0.765158	0.296324	"neg"	NA
1659	chr1:116922112	-1.47724	-0.0676944	"neg"	NA
1660	chr1:116944592	-1.03458	0.0972856	"neg"	NA
1661	chr1:116962410	0.498921	-0.015761	NA	NA
1662	chr1:116986140	0.0572415	0.0864262	NA	NA
1663	chr1:117004293	-0.024165	0.0153049	NA	NA
1664	chr1:117017945	1.07136	0.0186337	"pos"	NA
1665	chr1:117064371	-0.143476	-0.0016027	NA	NA
1666	chr1:117116171	1.0616	0.0212495	"pos"	NA
1667	chr1:117135793	-0.159607	0.018799	NA	NA
1668	chr1:117147594	0.920833	0.047915	NA	NA
1669	chr1:117266519	-0.171913	-0.0648036	NA	NA
1670	chr1:117482636	0.513014	0.100715	NA	NA
1671	chr1:117497877	-0.850334	-0.199931	"neg"	NA
1672	chr1:117647266	0.360865	0.254398	NA	NA
1673	chr1:117669456	0.549939	-0.236342	"pos"	NA
1674	chr1:117717306	-0.584628	0.0773123	NA	NA
1675	chr1:117779339	0.417273	0.162876	NA	NA
1676	chr1:117826390	0.961907	0.0294734	"pos"	NA
1677	chr1:117907106	0.754874	0.0798546	NA	NA
1678	chr1:117944692	0.762617	0.101769	NA	NA
1679	chr1:118034960	-0.170022	-0.0548299	NA	NA
1680	chr1:118119664	-0.176314	0.00799418	NA	NA
1681	chr1:118204284	-0.112034	0.0325156	NA	NA
1682	chr1:118372521	-0.230636	-0.0251787	NA	NA
1683	chr1:118468523	-1.65754	-0.183255	"neg"	NA
1684	chr1:118816080	-0.151647	-0.0301873	NA	NA
1685	chr1:118934051	-0.183508	-0.0677124	NA	NA
1686	chr1:119544220	-0.282065	-0.0423792	NA	NA
1687	chr1:119623075	0.106704	0.0337583	NA	NA
1688	chr1:119700521	-0.408739	-0.627971	"neg"	NA
1689	chr1:120259392	0.250824	0.0128789	NA	NA
1690	chr1:121431596	0.807563	0.0271298	NA	NA
1691	chr1:121696706	-0.529369	0.00730529	NA	NA
1692	chr1:121836229	-0.0551331	-0.130056	NA	NA
1693	chr1:122360492	0.415177	0.113839	NA	NA
1694	chr1:123081094	0.0714835	0.288274	NA	NA
1695	chr1:123309361	0.925457	0.089953	"pos"	NA
1696	chr1:123335894	0.540362	0.0290833	NA	NA
1697	chr1:123353838	0.357548	-0.0260646	NA	NA
1698	chr1:123387896	-0.266466	-0.0727515	NA	NA
1699	chr1:123628887	-0.100052	-0.0302818	NA	NA
1700	chr1:123671590	-0.388886	0.0340417	NA	NA
1701	chr1:123761323	-0.439453	0.00161699	NA	NA
1702	chr1:123805749	0.288961	0.21629	NA	NA
1703	chr1:123992205	-0.00575159	-0.0734785	NA	NA
1704	chr1:124004511	1.31343	0.00233534	"pos"	NA
1705	chr1:124071845	0.101341	-0.0321318	NA	NA
1706	chr1:124085446	-0.552811	-0.039862	NA	NA
1707	chr1:124101592	0.711434	0.0358493	NA	NA
1708	chr1:124136589	0.647977	0.00849086	NA	NA
1709	chr1:124231239	-0.209981	-0.0799835	NA	NA
1710	chr1:124407331	-0.770063	0.243891	"neg"	NA
1711	chr1:124425635	-0.0227295	-0.0381727	NA	NA
1712	chr1:124436264	0.706429	0.406086	"pos"	NA
1713	chr1:124565834	-1.02975	0.000273933	NA	NA
1714	chr1:124665599	-1.708	-0.217317	"neg"	NA
1715	chr1:124877114	-0.174154	-0.0285636	NA	NA
1716	chr1:124934862	-1.59143	-0.152518	"neg"	NA
1717	chr1:124947461	-0.175437	-0.0145515	NA	NA
1718	chr1:125116447	-0.31227	0.0805141	NA	NA
1719	chr1:125187544	-0.689654	0.100595	NA	NA
1720	chr1:125292866	-0.208102	-0.0723851	NA	NA
1721	chr1:125304690	0.245253	-0.0626936	NA	NA
1722	chr1:125423618	0.830434	-0.018127	NA	NA
1723	chr1:125500570	0.178624	0.182556	NA	NA
1724	chr1:125626944	-1.18693	-0.02586	"neg"	NA
1725	chr1:125701546	-0.19758	-0.0718657	NA	NA
1726	chr1:125759816	0.683789	-0.171378	NA	NA
1727	chr1:125795308	-0.0707366	-0.56425	NA	NA
1728	chr1:125806068	-0.184696	-0.00750992	NA	NA
1729	chr1:125917092	-0.428881	-0.0909746	NA	NA
1730	chr1:126115234	0.836744	-0.110047	NA	NA
1731	chr1:126175529	-0.0242266	-0.0563996	NA	NA
1732	chr1:126231616	-0.158452	-0.0710161	NA	NA
1733	chr1:126261555	1.00668	0.106754	"pos"	NA
1734	chr1:126283634	-0.944005	0.0540323	"neg"	NA
1735	chr1:126300453	-0.68545	0.626968	"neg"	NA
1736	chr1:126323308	0.468418	0.0389491	NA	NA
1737	chr1:126380703	-0.573186	-0.0820933	NA	NA
1738	chr1:126402985	0.423586	0.115014	NA	NA
1739	chr1:126425838	-1.12679	-0.0434075	NA	NA
1740	chr1:126448441	-0.367013	-0.143883	NA	NA
1741	chr1:126486631	0.420129	-0.577057	NA	NA
1742	chr1:126568865	-0.865436	0.191518	"neg"	NA
1743	chr1:126611714	0.377075	0.0157041	NA	NA
1744	chr1:127141162	-0.276076	-0.0775503	NA	NA
1745	chr1:127659001	0.301255	-0.0725785	NA	NA
1746	chr1:127965592	-0.117239	-0.04523	NA	NA
1747	chr1:128162579	-0.510744	-0.0367615	NA	NA
1748	chr1:128248974	-0.433305	-0.142196	NA	NA
1749	chr1:128409694	-0.0336262	0.00126333	NA	NA
1750	chr1:128582624	-0.347472	-0.101231	NA	NA
1751	chr1:128628696	0.678966	0.0241047	NA	NA
1752	chr1:128675010	-0.332094	0.0888901	NA	NA
1753	chr1:128698667	0.518165	-0.0430473	NA	NA
1754	chr1:128716497	-0.656502	-0.113331	NA	NA
1755	chr1:128728546	-0.0180605	0.00643492	NA	NA
1756	chr1:128745869	1.1976	0.0115546	"pos"	NA
1757	chr2:62457	0.0867564	0.0971306	NA	NA
1758	chr2:79647	0.74341	0.256506	"pos"	NA
1759	chr2:95650	0.404123	0.0644216	NA	NA
1760	chr2:106815	-0.255716	-0.0769937	NA	NA
1761	chr2:120524	-0.0345619	-0.0686234	NA	NA
1762	chr2:133991	-0.180245	-0.0606176	NA	NA
1763	chr2:160417	-0.670054	0.0743625	NA	NA
1764	chr2:172389	0.685846	0.0572129	NA	NA
1765	chr2:185044	-0.673295	-0.038136	NA	NA
1766	chr2:214440	-0.0872128	-0.0781726	NA	NA
1767	chr2:238999	0.0885654	-0.391134	NA	NA
1768	chr2:261473	-0.166434	-0.0441403	NA	NA
1769	chr2:278048	-0.655269	-0.120721	NA	NA
1770	chr2:296248	-0.634421	-0.0968255	NA	NA
1771	chr2:325149	0.0697024	0.101433	NA	NA
1772	chr2:344977	-1.09773	-0.0244373	NA	NA
1773	chr2:378338	-0.130974	-0.0114588	NA	NA
1774	chr2:392481	0.865079	-0.0738721	NA	NA
1775	chr2:454216	-0.418244	-0.396982	"neg"	NA
1776	chr2:486809	-0.18469	0.00612771	NA	NA
1777	chr2:510670	-0.0566793	-0.0505225	NA	NA
1778	chr2:555332	-0.258057	-0.0114983	NA	NA
1779	chr2:576269	-1.10134	-0.258683	NA	NA
1780	chr2:609005	0.782969	0.00456771	NA	NA
1781	chr2:689205	-0.140311	0.141573	NA	NA
1782	chr2:716056	-0.138242	-0.0188261	NA	NA
1783	chr2:736947	-0.141551	-0.0619201	NA	NA
1784	chr2:811661	-0.0680718	-0.00700428	NA	NA
1785	chr2:829118	-0.512884	0.590191	"neg"	NA
1786	chr2:845710	-0.195624	0.45581	NA	NA
1787	chr2:861126	-0.287932	-0.102783	NA	NA
1788	chr2:889197	-0.368627	-0.042828	NA	NA
1789	chr2:904430	-0.126002	-0.0141767	NA	NA
1790	chr2:926766	1.22638	0.011494	"pos"	NA
1791	chr2:946626	-0.0157352	-0.0201436	NA	NA
1792	chr2:956695	-0.529841	0.262949	"neg"	NA
1793	chr2:1017752	-0.142181	-0.0608221	NA	NA
1794	chr2:1029514	0.016449	-0.0768657	NA	NA
1795	chr2:1040892	0.113389	0.0820528	NA	NA
1796	chr2:1055117	-0.128525	0.240035	NA	NA
1797	chr2:1091958	-0.292274	0.0646211	NA	NA
1798	chr2:1111039	-1.0683	0.136501	"neg"	NA
1799	chr2:1128625	0.499018	0.0554511	NA	NA
1800	chr2:1156793	-0.248569	0.770952	NA	NA
1801	chr2:1253349	-0.165173	-0.861116	NA	"neg"
1802	chr2:1270999	1.11413	0.0619238	"pos"	NA
1803	chr2:1518362	-0.0899675	-0.0367274	NA	NA
1804	chr2:1564647	0.0990112	0.270994	NA	NA
1805	chr2:1624137	-0.810631	-0.0234489	"neg"	NA
1806	chr2:1637924	-0.341389	-0.0671236	NA	NA
1807	chr2:1661167	-0.858383	0.0221578	"neg"	NA
1808	chr2:1700425	-0.580198	0.184323	"neg"	NA
1809	chr2:1793037	0.976425	0.0455238	NA	NA
1810	chr2:1940481	-0.0949563	0.523675	NA	NA
1811	chr2:2261045	1.32511	0.0222173	"pos"	NA
1812	chr2:2295386	-0.60719	-0.0251589	NA	NA
1813	chr2:2315338	-0.430297	0.160017	NA	NA
1814	chr2:2333972	-0.637423	-0.00962814	"neg"	NA
1815	chr2:2440601	-0.171633	-0.0568653	NA	NA
1816	chr2:2522505	0.542834	-0.0204143	NA	NA
1817	chr2:2535135	-0.157399	0.183385	NA	NA
1818	chr2:2565962	0.127992	-0.193674	NA	NA
1819	chr2:2626660	1.20095	0.0673078	"pos"	NA
1820	chr2:2648244	0.779653	0.0618523	NA	NA
1821	chr2:2673685	-0.296577	0.264276	NA	NA
1822	chr2:2694681	-0.640711	-0.636638	"neg"	NA
1823	chr2:2862545	-0.301447	-0.0213326	NA	NA
1824	chr2:2999058	0.473335	0.103553	NA	NA
1825	chr2:3033601	1.20267	0.0609758	"pos"	NA
1826	chr2:3086404	-0.279338	-0.0748594	NA	NA
1827	chr2:3114273	-0.675315	-0.030879	NA	NA
1828	chr2:3244808	0.1938	0.0195993	NA	NA
1829	chr2:3515538	0.169521	0.136148	NA	NA
1830	chr2:3527486	0.590064	-0.035994	"pos"	NA
1831	chr2:3583088	0.318613	-0.120944	NA	NA
1832	chr2:3603996	-0.590794	-0.140898	NA	NA
1833	chr2:3635066	0.720735	0.115406	"pos"	NA
1834	chr2:3647524	-1.09604	0.093433	"neg"	NA
1835	chr2:3678841	0.180072	0.196202	NA	NA
1836	chr2:3691079	0.759971	0.0802388	NA	NA
1837	chr2:3733566	0.977183	0.212145	"pos"	NA
1838	chr2:3745205	1.1146	0.0709637	"pos"	NA
1839	chr2:3775313	0.568311	-0.369271	"pos"	NA
1840	chr2:3846857	0.466939	0.196353	NA	NA
1841	chr2:3861534	0.67384	-0.0315511	NA	NA
1842	chr2:4115595	-0.157003	0.880575	NA	"pos"
1843	chr2:4191432	0.40383	-0.170473	NA	NA
1844	chr2:4265433	0.829602	-0.0826583	NA	NA
1845	chr2:4755359	0.55852	-0.449375	"pos"	NA
1846	chr2:4830688	0.0363579	-0.191743	NA	NA
1847	chr2:4897462	-0.724067	0.0481333	NA	NA
1848	chr2:4918379	0.255302	0.042338	NA	NA
1849	chr2:4956984	0.18822	0.270807	NA	NA
1850	chr2:4970561	0.366117	-0.344324	NA	NA
1851	chr2:4989040	-0.265148	-0.0706533	NA	NA
1852	chr2:5122862	0.198514	0.0513403	NA	NA
1853	chr2:5138988	-0.489729	-0.0699543	NA	NA
1854	chr2:5172380	-0.588311	0.0832162	NA	NA
1855	chr2:5185638	-0.111281	0.0685223	NA	NA
1856	chr2:5460191	0.492834	0.137331	NA	NA
1857	chr2:5511322	-0.116574	-0.0265546	NA	NA
1858	chr2:5604143	1.025	-0.014585	"pos"	NA
1859	chr2:5645167	-0.470985	-0.056006	NA	NA
1860	chr2:5658832	-0.684904	-0.448098	"neg"	NA
1861	chr2:5675457	-0.463254	-0.100825	NA	NA
1862	chr2:5691837	-0.167046	-0.069621	NA	NA
1863	chr2:5720967	1.1823	0.0392446	"pos"	NA
1864	chr2:5879357	-0.129187	0.115	NA	NA
1865	chr2:5931284	1.1794	0.0761172	"pos"	NA
1866	chr2:5964908	-0.369075	-0.205126	NA	NA
1867	chr2:5994229	0.147534	0.249078	NA	NA
1868	chr2:6011206	-0.536771	0.205826	NA	NA
1869	chr2:6118731	0.115255	-0.0487884	NA	NA
1870	chr2:6142636	0.73165	-0.173676	NA	NA
1871	chr2:6180378	-0.245335	-0.0481569	NA	NA
1872	chr2:6195732	0.293837	0.543068	NA	NA
1873	chr2:6233182	-0.324002	-0.089562	NA	NA
1874	chr2:6277764	0.776253	-0.298609	"pos"	NA
1875	chr2:6401762	-1.10792	-0.0747123	NA	NA
1876	chr2:6460389	-0.776137	0.101797	NA	NA
1877	chr2:6473793	1.18472	0.0555238	"pos"	NA
1878	chr2:6484309	-0.536493	-0.0373479	NA	NA
1879	chr2:6494817	0.323902	0.16998	NA	NA
1880	chr2:6508896	-1.37767	-0.122089	"neg"	NA
1881	chr2:6525272	0.417684	0.186617	NA	NA
1882	chr2:6538376	0.812109	0.181988	"pos"	NA
1883	chr2:6549212	-0.281922	0.151598	NA	NA
1884	chr2:6574143	-0.119137	-0.0891478	NA	NA
1885	chr2:6588664	-0.310101	-0.04746	NA	NA
1886	chr2:6606751	1.21213	-0.0415987	"pos"	NA
1887	chr2:6625209	-1.44673	-0.137811	"neg"	NA
1888	chr2:6665873	-0.339956	-0.114637	NA	NA
1889	chr2:6678886	-0.191158	-0.433353	NA	NA
1890	chr2:6701689	-0.111418	-0.0325836	NA	NA
1891	chr2:6712285	0.133489	-0.350796	NA	NA
1892	chr2:6725483	0.528243	-0.0628464	NA	NA
1893	chr2:6752664	-0.210407	-0.0442647	NA	NA
1894	chr2:6772428	0.229495	-0.0085448	NA	NA
1895	chr2:6797630	-0.942588	0.0744888	"neg"	NA
1896	chr2:6812921	0.387081	-0.0730338	NA	NA
1897	chr2:6823324	1.34222	-0.0115536	"pos"	NA
1898	chr2:6848015	-0.255404	-0.0295409	NA	NA
1899	chr2:6861736	1.0877	0.0752023	"pos"	NA
1900	chr2:6879132	-0.219083	-0.129127	NA	NA
1901	chr2:6890990	0.273268	-0.0315293	NA	NA
1902	chr2:6905282	-0.340952	-0.0456169	NA	NA
1903	chr2:6927685	-0.143737	-0.0216492	NA	NA
1904	chr2:6939406	1.159	0.116157	"pos"	NA
1905	chr2:6958817	-0.851044	0.0422343	NA	NA
1906	chr2:6982772	-0.428994	-0.172387	NA	NA
1907	chr2:7048812	1.01879	0.051841	"pos"	NA
1908	chr2:7074370	0.724225	-0.0371566	NA	NA
1909	chr2:7108276	-1.56387	-0.129387	"neg"	NA
1910	chr2:7128643	-0.101992	0.01434	NA	NA
1911	chr2:7157869	-0.51879	-0.00781434	NA	NA
1912	chr2:7170348	-0.139101	-0.0730273	NA	NA
1913	chr2:7182673	-0.132468	-0.0715445	NA	NA
1914	chr2:7198552	0.0497325	0.0639683	NA	NA
1915	chr2:7237982	-0.0987029	0.039174	NA	NA
1916	chr2:7308472	-0.6849	0.047338	NA	NA
1917	chr2:7351704	-0.598963	-0.000893609	NA	NA
1918	chr2:7399960	0.112043	-0.0541278	NA	NA
1919	chr2:7428308	-0.43728	-0.115378	NA	NA
1920	chr2:7442474	-0.488004	0.0860531	NA	NA
1921	chr2:7460908	-1.16929	0.222488	"neg"	NA
1922	chr2:7471955	-0.00344408	0.0635361	NA	NA
1923	chr2:7487699	1.35294	0.000755652	"pos"	NA
1924	chr2:7498481	-0.127569	-0.0894437	NA	NA
1925	chr2:7509204	-0.697671	0.215046	"neg"	NA
1926	chr2:7520192	-0.588497	-0.0854706	NA	NA
1927	chr2:7538158	-0.28456	0.0116915	NA	NA
1928	chr2:7560798	-0.177862	-0.192138	NA	NA
1929	chr2:7572943	0.260177	0.176943	NA	NA
1930	chr2:7600549	-0.299388	-0.0647075	NA	NA
1931	chr2:7617175	-0.382828	-0.585933	NA	NA
1932	chr2:7628894	-1.49606	-0.0679472	"neg"	NA
1933	chr2:7664155	-0.137262	-0.0314828	NA	NA
1934	chr2:7685316	0.341033	0.00685985	NA	NA
1935	chr2:7709009	-0.728023	-0.263589	"neg"	NA
1936	chr2:7736197	0.239785	-0.0107211	NA	NA
1937	chr2:7748679	-0.15146	0.0451476	NA	NA
1938	chr2:7767539	0.611281	0.074188	"pos"	NA
1939	chr2:7783249	-0.272252	0.405845	NA	NA
1940	chr2:7805793	-0.392146	-0.163559	NA	NA
1941	chr2:7845368	1.28582	-0.0430849	"pos"	NA
1942	chr2:7878446	-0.199286	-0.00887937	NA	NA
1943	chr2:7898850	1.03424	0.139782	"pos"	NA
1944	chr2:7909777	0.751699	0.00620954	NA	NA
1945	chr2:7919777	1.22028	0.0176032	"pos"	NA
1946	chr2:7948978	-0.103296	-0.0282239	NA	NA
1947	chr2:7979537	0.0526057	0.078911	NA	NA
1948	chr2:7999466	0.601582	0.060387	NA	NA
1949	chr2:8017937	0.223587	0.167454	NA	NA
1950	chr2:8040671	-0.401051	-0.0644599	NA	NA
1951	chr2:8067819	0.21615	0.158397	NA	NA
1952	chr2:8083995	-0.121074	-0.0214815	NA	NA
1953	chr2:8098491	0.0606443	0.00399599	NA	NA
1954	chr2:8155399	-0.185381	-0.0538557	NA	NA
1955	chr2:8219794	-1.72044	-0.200313	"neg"	NA
1956	chr2:8237479	0.192493	0.159128	NA	NA
1957	chr2:8251675	1.33237	0.0175989	"pos"	NA
1958	chr2:8263582	-0.685898	-0.190148	NA	NA
1959	chr2:8273694	-1.31452	-0.0812014	"neg"	NA
1960	chr2:8300479	1.24834	-0.0416155	"pos"	NA
1961	chr2:8316260	0.814243	-0.130772	"pos"	NA
1962	chr2:8339416	-0.193772	-0.0681463	NA	NA
1963	chr2:8362580	1.0238	0.0283705	"pos"	NA
1964	chr2:8377994	-0.821258	0.283116	"neg"	NA
1965	chr2:8389753	-0.996573	-0.0871583	NA	NA
1966	chr2:8413988	-1.28663	-0.0288025	"neg"	NA
1967	chr2:8456250	0.592481	-0.231689	NA	NA
1968	chr2:8469377	-0.324035	-0.0294734	NA	NA
1969	chr2:8481729	-1.13432	-0.0718504	"neg"	NA
1970	chr2:8503645	0.129941	0.401155	NA	NA
1971	chr2:8524821	-0.0973737	-0.0383043	NA	NA
1972	chr2:8542969	0.196838	0.209325	NA	NA
1973	chr2:8552977	0.258901	-0.0443555	NA	NA
1974	chr2:8570298	0.973705	0.195516	"pos"	NA
1975	chr2:8620322	-0.582842	-0.0511148	NA	NA
1976	chr2:8642065	0.194696	0.0213274	NA	NA
1977	chr2:8671437	0.116185	0.114955	NA	NA
1978	chr2:8682019	-0.146509	-0.0141791	NA	NA
1979	chr2:8705533	0.128235	0.0768913	NA	NA
1980	chr2:8723956	-0.0839379	-0.0155028	NA	NA
1981	chr2:8754269	-0.0145656	-0.0255312	NA	NA
1982	chr2:8854326	-0.00397897	-0.0588681	NA	NA
1983	chr2:8889642	-0.0607554	0.161407	NA	NA
1984	chr2:8905528	0.444436	-0.0360051	NA	NA
1985	chr2:8922346	1.21557	0.0351408	"pos"	NA
1986	chr2:8951726	1.14699	-0.0156069	"pos"	NA
1987	chr2:8975307	1.11727	0.122635	"pos"	NA
1988	chr2:8987487	-0.564366	0.043015	NA	NA
1989	chr2:8998542	-0.121706	0.13556	NA	NA
1990	chr2:9057618	0.913672	0.205206	"pos"	NA
1991	chr2:9106414	-0.0439853	-0.224572	NA	NA
1992	chr2:9126955	-1.12526	-0.124084	NA	NA
1993	chr2:9217086	0.105649	-0.100988	NA	NA
1994	chr2:9260947	1.01729	0.10964	"pos"	NA
1995	chr2:9297460	1.3585	-0.0500239	"pos"	NA
1996	chr2:9317756	-0.487816	0.214053	NA	NA
1997	chr2:9337807	1.35889	0.0314904	"pos"	NA
1998	chr2:9370303	-0.0587275	0.485819	NA	NA
1999	chr2:9420852	-0.0498772	-0.0357019	NA	NA
[truncated: 29,237 more rows]

## Sheet: HI
Individual ID	Hybrid index (HI)
ADM_1529	0.52722437625
ADM_1530	0.51659794625
ADM_1531	0.51825079875
ADM_1532	0.52636080125
ADM_1533	0.52232374875
ADM_1534	0.53049271125
ADM_1535	0.5387415425
ADM_1536	0.53371489625
ADM_1537	0.52909719875
ADM_1538	0.52584607625
ADM_1539	0.5308560225
ADM_1540	0.52884341
ADM_1541	0.53165475
ADM_1542	0.52944152
ADM_1543	0.5409455075
ADM_1544	0.5396239
ADM_1547	0.5162498975
ADM_1548	0.54417016
ADM_1549	0.52786313375
ADM_1550	0.559584715
ADM_1551	0.56124013625
ADM_1552	0.55947483
ADM_1553	0.55352651375
ADM_1554	0.55625863375
ADM_1555	0.56123759625
ADM_1556	0.55964207
ADM_1557	0.55473047625
ADM_1560	0.5509969075
ADM_1561	0.5505791325
ADM_1569	0.3898191475
ADM_1570	0.38320601
ADM_1571	0.3899668975
ADM_1573	0.3975977425
ADM_1574	0.39290715625
ADM_1575	0.394547575
ADM_1577	0.40699299375
ADM_1578	0.4008520175
ADM_1579	0.4007432925
ADM_1581	0.3898181075
ADM_1621	0.70746111875
ADM_1622	0.70341678125
ADM_1623	0.70900918
ADM_1624	0.70295347125
ADM_1776	0.715610305
ADM_1777	0.70556536375
ADM_1778	0.70075561875
ADM_1779	0.70017112125
ADM_1780	0.7056089775
ADM_1781	0.693064535
ADM_1782	0.71185358
ADM_1783	0.7046875275
ADM_1784	0.7193994325
ADM_1785	0.71244691375
ADM_1786	0.7163365525
ADM_1787	0.70984574875
ADM_1788	0.71353197625
ADM_1789	0.7103332075
ADM_1798	0.80344128625
ADM_1799	0.80659731625
ADM_1800	0.8075968275
ADM_1801	0.79829806125
ADM_1802	0.8012629575
ADM_1803	0.786035615
ADM_1804	0.80349739
ADM_1815	0.67121045875
ADM_1816	0.68599350125
ADM_1817	0.68080957875
ADM_1818	0.6674429625
ADM_1819	0.67887408125
ADM_1820	0.6739969775
ADM_1821	0.67133842625
ADM_1822	0.69184372625
ADM_1823	0.68703332375
ADM_1824	0.68724976625
ADM_798	0.6647106825
ADM_802	0.67975874375
ADM_803	0.66838915875
ADM_804	0.66837919625
ADM_805	0.67686793625
ADM_806	0.663388055
ADM_807	0.66876332125
ADM_808	0.67683378
